# Supplementary material for: Membrane vesicles in Acidithiobacillia class extreme acidophiles: influence on collective behaviors of ‘Fervidacidithiobacillus caldus’
Source: Front Microbiol. 2024 Jan 26;14:1331363. doi: 10.3389/fmicb.2023.1331363 (PMC10853474; doi:10.3389/fmicb.2023.1331363)
Supplement: Supplementary file 1 [file Table_1.xlsx]

## Sheet: TableS1
Table S1: Membrane Vesicles (MVs) production at different growth times.
Time (days)	Time (h)	Cell/ml	MVs/ml	D cells (h)	D MVs (h)	MVs production rate (MVs/Cells)
6	144	280000000	63500000000	-	.	226.786
10	240	530000000	86500000000	250000000	23000000000	163.208
14	336	900000000	88500000000	370000000	2000000000	98.3333
