# Supplementary material for: Membrane vesicles in Acidithiobacillia class extreme acidophiles: influence on collective behaviors of ‘Fervidacidithiobacillus caldus’
Source: Front Microbiol. 2024 Jan 26;14:1331363. doi: 10.3389/fmicb.2023.1331363 (PMC10853474; doi:10.3389/fmicb.2023.1331363)
Supplement: Supplementary file 2 [file Table_2.xlsx]

## Sheet: Table_S2
Table S2. Bioinformatic annotation and relative amount of relevant and abundant proteins present in Membrane Vesicles produced by F. caldus.
ranking	locus_tag	ID	product	MV1	MV2	aa	mw (Da)	emPAI MV1 (%mol)	emPAI MV2 (%mol)	PSORTb	PSORTb score	Prediction	PredHel	Topology	CS Position	COG ID	COG category	COG category description	CD ID	CD short name	CD definition
1	Acaty_c0405	AIA54295.1	lipoprotein, putative	1	1	101	10377.8	889 (2.58)	1160 (3.37)	Unknown	2	LIPO(Sec/SPII)	0	Topology=i	CS pos: 21-22. LAG-CA. Pr: 0.9988	NOT in COG	NOT in COG	NOT in COG	pfam11839	Alanine_zipper	Alanine-zipper, major outer membrane lipoprotein; This is a family of a major outer membrane lipoprotein, OprL that is an alanine-zipper. Zipper motifs are a seven-repeat motif where the first and fourth positions are occupied by an aliphatic residue, usually a leucine. These residues are positioned on the outside of the coil such as to bind firmly to one or more monomers of the protein to create…
2	Acaty_c2671	AIA56509.1	hypothetical protein	1	1	296	31916.2	889 (2.58)	1160 (3.37)	Unknown	2	SP(Sec/SPI)	0	Topology=o	CS pos: 22-23. VQA-DL. Pr: 0.9202	COG1196	D	Cell cycle control, cell division, chromosome partitioning	cl34174	Smc superfamily	Chromosome segregation ATPase [Cell cycle control, cell division, chromosome partitioning]; Chromosome segregation ATPases [Cell division and chromosome partitioning].
3	Acaty_c2519	AIA56363.1	PpiC-type peptidyl-prolyl cis-trans isomerase	1	1	258	28115.6	886 (2.57)	1150 (3.34)	OuterMembrane	9.93	SP(Sec/SPI)	1	Topology=i5-27o	CS pos: 21-22. VFA-AP. Pr: 0.9827	COG0760	O	Posttranslational modification, protein turnover, chaperones	cl29122| cl35053	Rotamase_2 superfamily| prsA superfamily	PPIC-type PPIASE domain; PPIC-type PPIASE domain.| peptidylprolyl isomerase; Provisional
4	Acaty_c0055	AIA53947.1	hypothetical protein	1	1	191	21356.9	885 (2.57)	1150 (3.34)	Periplasmic	9.84	SP(Sec/SPI)	1	Topology=i7-29o	CS pos: 24-25. AFA-AG. Pr: 0.9612	NOT in COG	NOT in COG	NOT in COG	cl01482	CpxP_like superfamily	CpxP component of the bacterial Cpx-two-component system and related proteins; This family summarizes bacterial proteins related to CpxP, a periplasmic protein that forms part of a two-component system which acts as a global modulator of cell-envelope stress in gram-negative bacteria. CpxP aids in combating extracytoplasmic protein-mediated toxicity, and may also be involved in the response to al…
5	Acaty_c0850	AIA54727.1	EF hand domain protein	1	1	83	8784.68	885 (2.57)	1150 (3.34)	Unknown	2.5	SP(Sec/SPI)	1	Topology=i7-29o	CS pos: 23-24. AFA-AT. Pr: 0.9037	NOT in COG	NOT in COG	NOT in COG	cl36437	valS superfamily	valyl-tRNA synthetase; Provisional
6	Acaty_c2656	AIA56494.1	TPR repeat containing exported protein	1	1	276	29478.3	885 (2.57)	1150 (3.34)	Unknown	2.5	SP(Sec/SPI)	1	Topology=i7-24o	CS pos: 22-23. VWA-QS. Pr: 0.9845	COG1729	R	General function prediction only	TIGR02795| cl41527	tol_pal_ybgF| por_somb superfamily	tol-pal system protein YbgF; Members of this protein family are the product of one of seven genes regularly clustered in operons to encode the proteins of the tol-pal system, which is critical for maintaining the integrity of the bacterial outer membrane. The gene for this periplasmic protein has been designated orf2 and ybgF. All members of the seed alignment were from unique tol-pal gene region…
7	Acaty_c2657	AIA56495.1	Outer membrane protein (OmpA/MotB precursor)	1	1	193	20127.3	885 (2.57)	1150 (3.34)	OuterMembrane	10	LIPO(Sec/SPII)	1	Topology=i7-29o	CS pos: 20-21. LAG-CA. Pr: 0.9974	COG2885	M	Cell wall/membrane/envelope biogenesis	TIGR02802| cl36278	Pal_lipo| PRK13616 superfamily	peptidoglycan-associated lipoprotein; Members of this protein are Pal (also called OprL), the Peptidoglycan-Associated Lipoprotein of the Tol-Pal system. The system appears to be involved both in the maintenance of outer membrane integrity and in the import of certain organic molecules as nutrients. Members of this family contain a hydrodrophobic lipoprotein signal sequence, a conserved N-termina…
8	Acaty_c0260	AIA54151.1	hypothetical protein	1	1	128	13968.9	884 (2.56)	1150 (3.34)	Unknown	2.5	SP(Sec/SPI)	1	Topology=i20-42o	CS pos: 39-40. AFA-AP. Pr: 0.9726	NOT in COG	NOT in COG	NOT in COG	pfam13767	DUF4168	Domain of unknown function (DUF4168); Domain of unknown function (DUF4168).
9	Acaty_c0599	AIA54483.1	outer membrane protein, OmpA/MotB family	1	1	216	22964.4	884 (2.56)	1150 (3.34)	Periplasmic	9.76	SP(Sec/SPI)	1	Topology=i7-24o	CS pos: 24-25. ALA-EN. Pr: 0.9734	COG2885	M	Cell wall/membrane/envelope biogenesis	cd07185	OmpA_C-like	Peptidoglycan binding domains similar to the C-terminal domain of outer-membrane protein OmpA; OmpA-like domains (named after the C-terminal domain of Escherichia coli OmpA protein) have been shown to non-covalently associate with peptidoglycan, a network of glycan chains composed of disaccharides, which are crosslinked via short peptide bridges. Well-studied members of this family include the Es…
10	Acaty_c2053	AIA55909.1	sulfur oxidation protein SoxA	1	1	288	32140.9	884 (2.56)	1150 (3.34)	Periplasmic	9.84	SP(Sec/SPI)	0	Topology=o	CS pos: 21-22. VQA-DD. Pr: 0.9921	COG3258,COG3258	CC	Energy production and conversionEnergy production and conversion	TIGR04484	thiosulf_SoxA	sulfur oxidation c-type cytochrome SoxA; Members of this family are SoxA, a c-type cytochrome with a CxxCH motif, part of a heterodimer with SoxX. SoxXA, SoxYZ, and SoxB contribute to thiosulfate oxidation to sulfate.
11	Acaty_c2054	AIA55910.1	Sulfur oxidation protein SoxX	1	1	50	6016.12	884 (2.56)	1150 (3.34)	Unknown	2	OTHER	0	Topology=i	Not Found	NOT in COG	NOT in COG	NOT in COG	cl21467	Cytochrom_C superfamily	Cytochrome c; The Pfam entry does not include all Prosite members. The cytochrome 556 and cytochrome c' families are not included. All these are now in a new clan together. The C-terminus of DUF989, pfam06181, has now been merged into this family.
12	Acaty_c2065	AIA55921.1	hypothetical protein	1	1	169	18400.5	884 (2.56)	1150 (3.34)	Periplasmic	9.84	LIPO(Sec/SPII)	0	Topology=o	CS pos: 21-22. TAA-CA. Pr: 0.7397	COG3255	I	Lipid transport and metabolism	cl01225	SCP2 superfamily	SCP-2 sterol transfer family; This domain is involved in binding sterols. It is found in the SCP2 protein, as well as the C-terminus of the enzyme estradiol 17 beta-dehydrogenase EC:1.1.1.62. The UNC-24 protein contains an SPFH domain pfam01145.
13	Acaty_c2672	AIA56510.1	Phosphonate ABC transporter phosphate-binding periplasmic component	1	1	143	15395.7	884 (2.56)	1150 (3.34)	Unknown	2.5	LIPO(Sec/SPII)	0	Topology=o	CS pos: 23-24. LAA-CA. Pr: 0.9950	NOT in COG	NOT in COG	NOT in COG	Not Found	Not Found	Not Found
14	Acaty_c2717	AIA56555.1	IncF plasmid conjugative transfer surface exclusion protein TraT	1	1	247	25956.3	884 (2.56)	1150 (3.34)	OuterMembrane	9.93	LIPO(Sec/SPII)	0	Topology=o	CS pos: 25-26. LSG-CA. Pr: 0.9247	NOT in COG	NOT in COG	NOT in COG	pfam05818	TraT	Enterobacterial TraT complement resistance protein; The traT gene is one of the F factor transfer genes and encodes an outer membrane protein which is involved in interactions between an Escherichia coli and its surroundings.
15	Acaty_c0514	AIA54400.1	TonB-dependent receptor	1	1	411	43449.7	883 (2.56)	1150 (3.34)	Unknown	2.5	SP(Sec/SPI)	0	Topology=o	CS pos: 22-23. ALA-AD. Pr: 0.9918	NOT in COG	NOT in COG	NOT in COG	cl21487	OM_channels superfamily	Porin superfamily. These outer membrane channels share a beta-barrel structure that differ in strand and shear number. Classical (gram-negative ) porins are non-specific channels for small hydrophillic molecules and form 16 beta-stranded barrels (16,20), which associate as trimers. Maltoporin-like channels have specificities for various sugars and form 18 beta-stranded barrels (18,22), which asso…
16	Acaty_c1680	AIA55540.1	hypothetical protein	1	1	219	23695.5	883 (2.56)	1150 (3.34)	Extracellular	9.64	LIPO(Sec/SPII)	0	Topology=o	CS pos: 24-25. LAG-CS. Pr: 0.9985	NOT in COG	NOT in COG	NOT in COG	Not Found	Not Found	Not Found
17	Acaty_c2057	AIA55913.1	Sulfur oxidation protein SoxB	1	1	577	65047.5	883 (2.56)	1150 (3.34)	Periplasmic	9.76	TAT(Tat/SPI)	0	Topology=o	CS pos: 27-28. AVA-AS. Pr: 0.4183	COG0737	FV	Nucleotide transport and metabolism, Defense mechanisms	TIGR04486	thiosulf_SoxB	thiosulfohydrolase SoxB; SoxB, a di-manganese(II) enzyme, works with SoxYZ and the c-type cytochrome SoxXA in oxidation of thiosulfate to sulfate.
18	Acaty_c2059	AIA55915.1	Sulfur oxidation protein SoxY	1	1	158	16673.1	883 (2.56)	1150 (3.34)	Unknown	2.5	SP(Sec/SPI)	0	Topology=o	CS pos: 24-25. ARA-AN. Pr: 0.9584	COG5501	S	Function unknown	TIGR04488	SoxY_true_GGCGG	thiosulfate oxidation carrier protein SoxY; Members of this family are bona fide SoxY, the sulfate carrier protein with the GGCGG ir GGCG swinging arm C-terminal sequence. The Cys in the swinging arm is the residue to which the inorganic sulfate moiety becomes covalently attached. In some species, a closely related paralog occurs as well (TIGR04487), with a swinging arm sequence AACIE. More dista…
19	Acaty_c2538	AIA56382.1	HtrA protease/chaperone protein	1	1	496	53185.2	883 (2.56)	1150 (3.34)	Periplasmic	9.76	SP(Sec/SPI)	1	Topology=i12-34o	CS pos: 34-35. ALA-ED. Pr: 0.7054	COG0265	O	Posttranslational modification, protein turnover, chaperones	cl37035	degP_htrA_DO superfamily	periplasmic serine protease, Do/DeqQ family; This family consists of a set proteins various designated DegP, heat shock protein HtrA, and protease DO. The ortholog in Pseudomonas aeruginosa is designated MucD and is found in an operon that controls mucoid phenotype. This family also includes the DegQ (HhoA) paralog in E. coli which can rescue a DegP mutant, but not the smaller DegS paralog, which…
20	Acaty_c2540	AIA56384.1	tolB protein precursor, periplasmic	1	1	436	46974.3	883 (2.56)	1150 (3.34)	Periplasmic	9.76	SP(Sec/SPI)	1	Topology=i21-43o	CS pos: 36-37. AQA-TL. Pr: 0.6406	COG0823	U	Intracellular trafficking, secretion, and vesicular transport	cl32067	tolB superfamily	Tol-Pal system beta propeller repeat protein TolB; Tol-Pal system beta propeller repeat protein TolB.
21	Acaty_c2653	AIA56491.1	TolB protein precursor	1	1	424	45319.9	883 (2.56)	1150 (3.34)	Periplasmic	9.76	SP(Sec/SPI)	1	Topology=i5-27o	CS pos: 24-25. AQA-AL. Pr: 0.9447	COG0823	U	Intracellular trafficking, secretion, and vesicular transport	TIGR02800	propeller_TolB	tol-pal system beta propeller repeat protein TolB; Members of this protein family are the TolB periplasmic protein of Gram-negative bacteria. TolB is part of the Tol-Pal (peptidoglycan-associated lipoprotein) multiprotein complex, comprising five envelope proteins, TolQ, TolR, TolA, TolB and Pal, which form two complexes. The TolQ, TolR and TolA inner-membrane proteins interact via their transmem…
22	Acaty_c1978	AIA55835.1	Thiol:disulfide interchange protein DsbG precursor	1	1	285	29656	883 (2.56)	900 (2.61)	Periplasmic	9.76	SP(Sec/SPI)	1	Topology=i7-29o	CS pos: 23-24. VFA-GR. Pr: 0.5080	COG1651	O	Posttranslational modification, protein turnover, chaperones	cl32718	dsbG superfamily	disulfide isomerase/thiol-disulfide oxidase; Provisional
23	Acaty_c0712	AIA54591.1	Starvation lipoprotein Slp	1	1	134	15108	883 (2.56)	852 (2.47)	Unknown	2	OTHER	0	Topology=o	Not Found	COG3065	M	Cell wall/membrane/envelope biogenesis	cl01164	Slp superfamily	Outer membrane lipoprotein Slp family; Outer membrane lipoprotein Slp family.
24	Acaty_c2058	AIA55914.1	Sulfur oxidation protein SoxZ	1	1	102	11227.2	883 (2.56)	838 (2.43)	Unknown	2	OTHER	0	Topology=i	Not Found	NOT in COG	NOT in COG	NOT in COG	pfam08770	SoxZ	Sulphur oxidation protein SoxZ; SoxZ forms an anti parallel beta structure and forms a complex with SoxY. Sulphur oxidation occurs at the thiol of a conserved cysteine residue of the SoxY subunit.
25	Acaty_c0291	AIA54181.1	hypothetical protein	1	1	94	10166.5	883 (2.56)	698 (2.03)	Unknown	2	OTHER	0	Topology=o	Not Found	COG3096	D	Cell cycle control, cell division, chromosome partitioning	Not Found	Not Found	Not Found
26	Acaty_c2210	AIA56064.1	Sulfur oxidation protein SoxZ	1	1	110	12090	883 (2.56)	667 (1.94)	Unknown	2	OTHER	0	Topology=o	Not Found	NOT in COG	NOT in COG	NOT in COG	pfam08770	SoxZ	Sulphur oxidation protein SoxZ; SoxZ forms an anti parallel beta structure and forms a complex with SoxY. Sulphur oxidation occurs at the thiol of a conserved cysteine residue of the SoxY subunit.
27	Acaty_c0881	AIA54757.1	hypothetical protein	1	1	105	11633.5	883 (2.56)	529 (1.54)	Unknown	2	OTHER	0	Topology=o	Not Found	NOT in COG	NOT in COG	NOT in COG	cl21600	DUF302_like superfamily	Domains similar to DUF302 and the N-terminal domains found in some bacterial RNAses; DUF302 is an uncharacterized domain with widespread phylogenetic distribution. It appears homologous to the N-terminal domains of RNAse H3 and the Escherichia coli toxin RnlA.
28	Acaty_c1134	AIA55004.1	Type IV pilus biogenesis protein PilF	1	1	281	30295.4	883 (2.56)	449 (1.3)	OuterMembrane	9.92	LIPO(Sec/SPII)	1	Topology=i5-27o	CS pos: 21-22. LSG-CG. Pr: 0.9980	COG3063	NW	Cell motility, Extracellular structures	cl31226	type_IV_pilW superfamily	type IV pilus biogenesis/stability protein PilW; Members of this family are designated PilF and PilW. This outer membrane protein is required both for pilus stability and for pilus function such as adherence to human cells. Members of this family contain copies of the TPR (tetratricopeptide repeat) domain.
29	Acaty_c2529	AIA56373.1	hypothetical protein	1	1	129	13696.8	846 (2.45)	279 (0.81)	Unknown	2.5	LIPO(Sec/SPII)	1	Topology=i5-27o	CS pos: 20-21. LTG-CS. Pr: 0.9949	NOT in COG	NOT in COG	NOT in COG	Not Found	Not Found	Not Found
30	Acaty_c2060	AIA55916.1	hypothetical protein	1	1	170	18444.8	798 (2.31)	274 (0.8)	Unknown	2.5	LIPO(Sec/SPII)	1	Topology=i5-27o	CS pos: 19-20. GLA-CA. Pr: 0.5186	NOT in COG	NOT in COG	NOT in COG	Not Found	Not Found	Not Found
31	Acaty_c0883	AIA54759.1	hypothetical protein	1	1	98	10822.7	505 (1.46)	516 (1.5)	Unknown	2	OTHER	0	Topology=o	Not Found	COG1416	P	Inorganic ion transport and metabolism	cl00672	DrsE superfamily	DsrE/DsrF-like family; DsrE is a small soluble protein involved in intracellular sulfur reduction. This family also includes DsrF.
32	Acaty_c1015	AIA54887.1	Protein yceI precursor	1	1	210	23029.1	507 (1.47)	176 (0.51)	Unknown	2.5	LIPO(Sec/SPII)	0	Topology=o	CS pos: 21-22. GTA-CA. Pr: 0.8349	COG2353	R	General function prediction only	COG2353	YceI	Polyisoprenoid-binding periplasmic protein YceI [General function prediction only]; Uncharacterized conserved protein [Function unknown].
33	Acaty_c0716	AIA54594.1	hypothetical protein	1	1	172	17878.1	455 (1.32)	128 (0.37)	Unknown	2.5	LIPO(Sec/SPII)	1	Topology=i12-34o	CS pos: 25-26. LGG-CV. Pr: 0.8125	NOT in COG	NOT in COG	NOT in COG	cl13519	DUF3568 superfamily	Protein of unknown function (DUF3568); This family of proteins is functionally uncharacterized. This protein is found in bacteria. Proteins in this family are about 130 amino acids in length.
34	Acaty_c0319	AIA54209.1	hypothetical protein	1	1	195	21427.9	321 (0.93)	220 (0.64)	Periplasmic	9.84	SP(Sec/SPI)	1	Topology=i13-35o	CS pos: 23-24. VMA-TT. Pr: 0.8881	NOT in COG	NOT in COG	NOT in COG	cd20716	cyt_P460_fam	Cytochrome P460 family; The cytochrome P460 family is composed mostly of monoheme, ~17 kDa, c-cytochromes typified by the cytochromes P460 of Nitrosomonas europaea and Methylococcus capsulatus (Bath), and the cytochrome c'-beta of M. capsulatus. Members of this family can be characterized by a predominantly beta-sheet structure as opposed to the four elongate, tightly-packed alpha-helices of the …
35	Acaty_c2044	AIA55900.1	hypothetical protein	1	1	385	41551.2	387 (1.12)	121 (0.35)	Unknown	2	LIPO(Sec/SPII)	0	Topology=o	CS pos: 21-22. LSG-CS. Pr: 0.9995	COG3317	S	Function unknown	cl19507	Lipoprotein_18 superfamily	NlpB/DapX lipoprotein; This family consists of a number of bacterial lipoproteins often known as NlpB or DapX. This lipoprotein is detected in outer membrane vesicles in Escherichia coli and appears to be nonessential.
36	Acaty_c0422	AIA54312.1	hypothetical protein	1	1	162	17335.8	250 (0.73)	238 (0.69)	Unknown	2.5	LIPO(Sec/SPII)	0	Topology=o	CS pos: 17-18. LAA-CA. Pr: 0.9761	NOT in COG	NOT in COG	NOT in COG	Not Found	Not Found	Not Found
37	Acaty_c2224	AIA56078.1	ErfK/YbiS/YcfS/YnhG family protein	1	1	358	39918.4	283 (0.82)	169 (0.49)	Unknown	2.5	SP(Sec/SPI)	1	Topology=i5-27o	CS pos: 24-25. AQA-SV. Pr: 0.9633	COG1376	M	Cell wall/membrane/envelope biogenesis	cl32489	PRK10260 superfamily	L,D-transpeptidase; Provisional
38	Acaty_c0914	AIA54790.1	carboxysome shell protein CsoS1	1	1	98	9935.48	217 (0.63)	225 (0.65)	Unknown	2	OTHER	0	Topology=o	Not Found	COG4577	QC	Secondary metabolites biosynthesis, transport and catabolism, Energy production and conversion	cd07058	BMC_CsoS1	Carboxysome Shell 1 (CsoS1); Bacterial Micro-Compartment (BMC) domain; The cso operon in Halothiobacillus neapolitanus contains the genes involved in alpha carboxysome function including those for the carboxysome shell proteins: CsoS1A, CsoS1B, and CsoS1C. CsoS1A has been shown to form hexameric units which further assemble into the flat facets of the polyhedral carboxysome shell. The structures …
39	Acaty_c2434	AIA56278.1	Outer membrane lipoprotein SmpA	1	1	113	12791.7	305 (0.88)	113 (0.33)	OuterMembrane	9.92	LIPO(Sec/SPII)	1	Topology=i7-29o	CS pos: 20-21. LDA-CS. Pr: 0.9964	COG2913	M	Cell wall/membrane/envelope biogenesis	pfam04355	SmpA_OmlA	SmpA / OmlA family; Lipoprotein Bacterial outer membrane lipoprotein, possibly involved in in maintaining the structural integrity of the cell envelope. Lipid attachment site is a conserved N terminal cysteine residue. Sometimes found adjacent to the OmpA domain (pfam00691).
40	Acaty_c1685	AIA55545.1	hypothetical protein	1	1	98	11022.7	172 (0.5)	176 (0.51)	Unknown	2	OTHER	0	Topology=o	Not Found	NOT in COG	NOT in COG	NOT in COG	pfam13767	DUF4168	Domain of unknown function (DUF4168); Domain of unknown function (DUF4168).
41	Acaty_m0145	AIA56718.1	hypothetical protein	1	1	220	23916.5	259 (0.75)	77.8 (0.23)	Unknown	2	LIPO(Sec/SPII)	0	Topology=o	CS pos: 22-23. LAG-CA. Pr: 0.9990	COG3056	S	Function unknown	cl19472	Lipoprotein_16 superfamily	Uncharacterized lipoprotein; The function of this presumed lipoprotein is unknown. The family includes E. coli YajG.
42	Acaty_c1431	AIA55297.1	putative exported protein	1	1	210	22308.8	226 (0.66)	96.4 (0.28)	Unknown	2.5	TAT(Tat/SPI)	1	Topology=i26-48o	CS pos: 44-45. ALA-GS. Pr: 0.7054	COG1633	P	Inorganic ion transport and metabolism	pfam13668	Ferritin_2	Ferritin-like domain; This family contains ferritins and other ferritin-like proteins such as members of the DPS family and bacterioferritins.
43	Acaty_c1139	AIA55009.1	Outer membrane protein YfgL	1	1	381	40717.3	268 (0.78)	53.4 (0.15)	OuterMembrane	9.92	LIPO(Sec/SPII)	0	Topology=o	CS pos: 10-11. LSG-CG. Pr: 0.6866	COG1520	M	Cell wall/membrane/envelope biogenesis	cl37242	assembly_YfgL superfamily	outer membrane assembly lipoprotein YfgL; Members of this protein family are YfgL, a lipoprotein component of a complex that acts protein insertion into the bacterial outer membrane. Other members of this complex are NlpB, YfiO, and YaeT. This protein contains multiple copies of a repeat that, in other contexts, are associated with binding of the coenzyme PQQ. [Protein fate, Protein and peptide s…
44	Acaty_1p0008	AIA56789.1	hypothetical protein	1	1	161	18209	224 (0.65)	64.4 (0.19)	Unknown	2	SP(Sec/SPI)	0	Topology=o	CS pos: 18-19. ALA-AT. Pr: 0.7876	NOT in COG	NOT in COG	NOT in COG	Not Found	Not Found	Not Found
45	Acaty_c1354	AIA55221.1	hypothetical protein	1	1	503	53892.3	195 (0.57)	79.3 (0.23)	Unknown	2.5	SP(Sec/SPI)	1	Topology=i5-27o	CS pos: 24-25. ALA-SI. Pr: 0.9127	COG1520,COG1520	MM	Cell wall/membrane/envelope biogenesisCell wall/membrane/envelope biogenesis	cl11493	PQQ_DH_like superfamily	PQQ-dependent dehydrogenases and related proteins; This family is composed of dehydrogenases with pyrroloquinoline quinone (PQQ) as a cofactor, such as ethanol, methanol, and membrane-bound glucose dehydrogenases. The alignment model contains an 8-bladed beta-propeller, and the family also includes distantly related proteins which are not enzymatically active and do not bind PQQ.
46	Acaty_c2070	AIA55926.1	ABC-type transport system, auxiliary component	1	1	224	24699.2	153 (0.44)	113 (0.33)	Unknown	2.5	SP(Sec/SPI)	1	Topology=i7-29o	CS pos: 27-28. VAA-GA. Pr: 0.2219	COG2854	I	Lipid transport and metabolism	TIGR03481	HpnM	hopanoid biosynthesis associated membrane protein HpnM; The genomes containing members of this family share the machinery for the biosynthesis of hopanoid lipids. Furthermore, the genes of this family are usually located proximal to other components of this biological process. The proteins are members of the pfam05494 family of putative transporters known as \toluene tolerance protein Ttg2D\\, al…
47	Acaty_c0488	AIA54375.1	Outer membrane lipoprotein LolB	1	1	203	22386.5	172 (0.5)	83.4 (0.24)	Unknown	2	LIPO(Sec/SPII)	0	Topology=o	CS pos: 19-20. LDA-CA. Pr: 0.9953	COG3017	M	Cell wall/membrane/envelope biogenesis	cd16326	LolB	LolB, an outer membrane lipoprotein receptor; This family contains the outer membrane lipoprotein receptor, LolB, which catalyzes the last step of lipoprotein transfer from the inner to the outer membrane. There are five Lol proteins (LolA, LolB, LolC, LolD, and LolE) involved in the sorting and membrane localization of lipoprotein and are highly conserved in Gram-negative bacteria. LolA transpor…
48	Acaty_c1684	AIA55544.1	Iron oxidase precursor (Fe(II) oxidase)	1	1	100	10642.3	122 (0.35)	124 (0.36)	Unknown	2.5	TAT(Tat/SPI)	1	Topology=i20-42o	CS pos: 41-42. AEA-AS. Pr: 0.9476	NOT in COG	NOT in COG	NOT in COG	cl03177	HIPIP superfamily	High potential iron-sulfur protein; High potential iron-sulfur protein.
49	Acaty_c2182	AIA56036.1	membrane protein involved in aromatic hydrocarbon degradation	1	1	439	46430.7	172 (0.5)	51.4 (0.15)	Unknown	4.94	SP(Sec/SPI)	1	Topology=i5-27o	CS pos: 26-27. AMA-TD. Pr: 0.9685	COG2067	I	Lipid transport and metabolism	cl21487	OM_channels superfamily	Porin superfamily. These outer membrane channels share a beta-barrel structure that differ in strand and shear number. Classical (gram-negative ) porins are non-specific channels for small hydrophillic molecules and form 16 beta-stranded barrels (16,20), which associate as trimers. Maltoporin-like channels have specificities for various sugars and form 18 beta-stranded barrels (18,22), which asso…
50	Acaty_c2197	AIA56051.1	Molybdopterin biosynthesis protein MoeB	1	1	76	8218.52	129 (0.37)	89.6 (0.26)	Cytoplasmic	9.26	OTHER	0	Topology=o	Not Found	COG0425	O	Posttranslational modification, protein turnover, chaperones	COG0425	TusA	TusA-related sulfurtransferase [Posttranslational modification, protein turnover, chaperones]; Predicted redox protein, regulator of disulfide bond formation [Posttranslational modification, protein turnover, chaperones].
51	Acaty_c1146	AIA55016.1	Phosphate ABC transporter, periplasmic phosphate-binding protein PstS	1	1	362	38317.3	137 (0.4)	73.4 (0.21)	Periplasmic	9.76	SP(Sec/SPI)	0	Topology=o	CS pos: 34-35. ASA-AP. Pr: 0.9334	COG0226	P	Inorganic ion transport and metabolism	cl21456	Periplasmic_Binding_Protein_Type_2 superfamily	Type 2 periplasmic binding fold superfamily; This evolutionary model and hierarchy represent the ligand-binding domains found in solute binding proteins that serve as initial receptors in the transport, signal transduction and channel gating. The PBP2 proteins share the same architecture as periplasmic binding proteins type 1 (PBP1), but have a different topology. They are typically comprised of …
52	Acaty_c1510	AIA55375.1	protein of unknown function DUF526	1	1	91	9784.85	183 (0.53)	27.2 (0.08)	Unknown	2	OTHER	0	Topology=i	Not Found	COG2960	S	Function unknown	pfam04380	BMFP	Membrane fusogenic activity; BMFP consists of two structural domains, a coiled-coil C-terminal domain via which the protein self-associates as a trimer, and an N-terminal domain disordered at neutral pH but adopting an amphipathic alpha-helical structure in the presence of phospholipid vesicles, high ionic strength, acidic pH or SDS. BMFP interacts with phospholipid vesicles though the predicted …
53	Acaty_c2320	AIA56167.1	Outer membrane lipoprotein carrier protein LolA	1	1	203	22189.4	125 (0.36)	67.6 (0.2)	Periplasmic	9.76	SP(Sec/SPI)	0	Topology=o	CS pos: 18-19. AGA-VQ. Pr: 0.3573	COG2834	M	Cell wall/membrane/envelope biogenesis	PRK00031	lolA	outer membrane lipoprotein chaperone LolA; outer membrane lipoprotein chaperone LolA.
54	Acaty_c0525	AIA54410.1	Fap amyloid fiber secretin	1	1	355	38269.1	75.7 (0.22)	73.4 (0.21)	CytoplasmicMembrane	9.82	SP(Sec/SPI)	0	Topology=o	CS pos: 26-27. AYA-DD. Pr: 0.9856	NOT in COG	NOT in COG	NOT in COG	pfam13557	Phenol_MetA_deg	Putative MetA-pathway of phenol degradation; Putative MetA-pathway of phenol degradation.
55	Acaty_c2144	AIA55998.1	HtrA protease/chaperone protein	1	1	487	51016.8	102 (0.3)	45.8 (0.13)	Unknown	6.58	SP(Sec/SPI)	1	Topology=i13-35o	CS pos: 32-33. VYA-DA. Pr: 0.6449	COG0265,COG0793	OO	Posttranslational modification, protein turnover, chaperonesPosttranslational modification, protein turnover, chaperones	cl37035	degP_htrA_DO superfamily	periplasmic serine protease, Do/DeqQ family; This family consists of a set proteins various designated DegP, heat shock protein HtrA, and protease DO. The ortholog in Pseudomonas aeruginosa is designated MucD and is found in an operon that controls mucoid phenotype. This family also includes the DegQ (HhoA) paralog in E. coli which can rescue a DegP mutant, but not the smaller DegS paralog, which…
56	Acaty_c0047	AIA53939.1	hypothetical protein	1	1	233	25091.4	71.6 (0.21)	74.7 (0.22)	Unknown	2.5	SP(Sec/SPI)	1	Topology=i7-29o	CS pos: 26-27. AGA-DV. Pr: 0.5957	NOT in COG	NOT in COG	NOT in COG	Not Found	Not Found	Not Found
57	Acaty_c2607	AIA56450.1	LppC putative lipoprotein	1	1	612	64148.7	75.2 (0.22)	52.4 (0.15)	CytoplasmicMembrane	9.86	LIPO(Sec/SPII)	0	Topology=o	CS pos: 25-26. LGA-CA. Pr: 0.9937	COG3107	M	Cell wall/membrane/envelope biogenesis	cd06339	PBP1_YraM_LppC_lipoprotein-like	periplasmic binding component of lipoprotein LppC, an immunodominant antigen; This subgroup includes periplasmic binding component of lipoprotein LppC, an immunodominant antigen, whose molecular function is not characterized. Members of this subgroup are predicted to be involved in transport of lipid compounds, and they are sequence similar to the family of ABC-type hydrophobic amino acid transpo…
58	Acaty_c2211	AIA56065.1	sulfur oxidation protein SoxA	1	1	287	31879.1	69.3 (0.2)	48.4 (0.14)	Periplasmic	9.84	SP(Sec/SPI)	0	Topology=o	CS pos: 22-23. AQA-VN. Pr: 0.9641	COG3258,COG3258	CC	Energy production and conversionEnergy production and conversion	TIGR04484	thiosulf_SoxA	sulfur oxidation c-type cytochrome SoxA; Members of this family are SoxA, a c-type cytochrome with a CxxCH motif, part of a heterodimer with SoxX. SoxXA, SoxYZ, and SoxB contribute to thiosulfate oxidation to sulfate.
59	Acaty_c0847	AIA54724.1	hypothetical protein	1	1	185	19904.7	71.6 (0.21)	30.3 (0.09)	OuterMembrane	9.49	OTHER	0	Topology=o	Not Found	NOT in COG	NOT in COG	NOT in COG	Not Found	Not Found	Not Found
60	Acaty_c0880	AIA54756.1	protein of unknown function DUF1791	1	1	147	16044.7	59.9 (0.17)	39.1 (0.11)	Unknown	2	OTHER	0	Topology=o	Not Found	COG1416	P	Inorganic ion transport and metabolism	cl00672	DrsE superfamily	DsrE/DsrF-like family; DsrE is a small soluble protein involved in intracellular sulfur reduction. This family also includes DsrF.
61	Acaty_c0545	AIA54430.1	hypothetical protein	1	1	108	11536.3	53.7 (0.16)	43.9 (0.13)	Periplasmic	9.84	SP(Sec/SPI)	0	Topology=o	CS pos: 22-23. AVA-AT. Pr: 0.4770	NOT in COG	NOT in COG	NOT in COG	Not Found	Not Found	Not Found
62	Acaty_c0849	AIA54726.1	hypothetical protein	1	1	107	11699.2	51.8 (0.15)	42.5 (0.12)	Unknown	2	OTHER	0	Topology=o	Not Found	COG0790	T	Signal transduction mechanisms	COG0790	TPR	TPR repeat [Signal transduction mechanisms]; FOG: TPR repeat, SEL1 subfamily [General function prediction only].
63	Acaty_c1526	AIA55391.1	Type IV pilus biogenesis protein PilQ	1	1	772	81482.9	63.4 (0.18)	27.3 (0.08)	OuterMembrane	10	SP(Sec/SPI)	0	Topology=o	CS pos: 41-42. ALA-ES. Pr: 0.9470	COG4796	U	Intracellular trafficking, secretion, and vesicular transport	TIGR02515	IV_pilus_PilQ	type IV pilus secretin (or competence protein) PilQ; A number of proteins homologous to PilQ are involved in type IV pilus formation, competence for transformation, type III secretion, and type II secretion (also called the main terminal branch of the general secretion pathway). Members of this family include PilQ itself, which is a component of the type IV pilus structure, from a number of speci…
64	Acaty_c2677	AIA56515.1	Zinc ABC transporter, periplasmic-binding protein ZnuA	1	1	312	34091.1	56.8 (0.16)	32 (0.09)	Periplasmic	9.76	SP(Sec/SPI)	0	Topology=o	CS pos: 37-38. ALA-QP. Pr: 0.7159	COG0803	P	Inorganic ion transport and metabolism	cl00262	TroA-like superfamily	Helical backbone metal receptor (TroA-like domain). These proteins have been shown to function in the ABC transport of ferric siderophores and metal ions such as Mn2+, Fe3+, Cu2+ and/or Zn2+. Their ligand binding site is formed in the interface between two globular domains linked by a single helix. Many of these proteins also possess a low complexity region containing a metal-binding histidine-ri…
65	Acaty_c1392	AIA55258.1	Cytochrome c551/c552	1	1	91	9542.14	51.8 (0.15)	29.2 (0.08)	Periplasmic	10	OTHER	0	Topology=o	Not Found	COG4654	C	Energy production and conversion	cl21467	Cytochrom_C superfamily	Cytochrome c; The Pfam entry does not include all Prosite members. The cytochrome 556 and cytochrome c' families are not included. All these are now in a new clan together. The C-terminus of DUF989, pfam06181, has now been merged into this family.
66	Acaty_c2209	AIA56063.1	Sulfur oxidation protein SoxY	1	1	170	17614.3	47.7 (0.14)	33.1 (0.1)	Unknown	2.5	TAT(Tat/SPI)	1	Topology=i12-34o	CS pos: 36-37. ALA-DN. Pr: 0.8968	COG5501	S	Function unknown	TIGR04488	SoxY_true_GGCGG	thiosulfate oxidation carrier protein SoxY; Members of this family are bona fide SoxY, the sulfate carrier protein with the GGCGG ir GGCG swinging arm C-terminal sequence. The Cys in the swinging arm is the residue to which the inorganic sulfate moiety becomes covalently attached. In some species, a closely related paralog occurs as well (TIGR04487), with a swinging arm sequence AACIE. More dista…
67	Acaty_c2359	AIA56206.1	Putative lipoprotein precursor	1	1	197	21794.7	49.4 (0.14)	25.9 (0.08)	Unknown	2.5	LIPO(Sec/SPII)	0	Topology=o	CS pos: 19-20. LSG-CA. Pr: 0.9995	NOT in COG	NOT in COG	NOT in COG	pfam12915	DUF3833	Protein of unknown function (DUF3833); This is a family of uncharacterized proteins found in Proteobacteria.
68	Acaty_c2537	AIA56381.1	putative component of the lipoprotein assembly complex	1	1	240	27061.8	27.8 (0.08)	40.3 (0.12)	Unknown	4.74	OTHER	0	Topology=o	Not Found	COG4105	M	Cell wall/membrane/envelope biogenesis	TIGR03302	OM_YfiO	outer membrane assembly lipoprotein YfiO; Members of this protein family include YfiO, a near-essential protein of the outer membrane, part of a complex involved in protein insertion into the bacterial outer membrane. Many proteins in this family are annotated as ComL, based on the involvement of this protein in natural transformation with exogenous DNA in Neisseria gonorrhoeae. This protein fami…
69	Acaty_c0596	AIA54480.1	hypothetical protein	1	1	197	21203.8	36.9 (0.11)	28.2 (0.08)	Extracellular	9.72	SP(Sec/SPI)	0	Topology=o	CS pos: 32-33. AWA-QV. Pr: 0.9211	COG0790	T	Signal transduction mechanisms	COG0790	TPR	TPR repeat [Signal transduction mechanisms]; FOG: TPR repeat, SEL1 subfamily [General function prediction only].
70	Acaty_c2336	AIA56183.1	hypothetical protein	1	1	120	13258	40.4 (0.12)	22.8 (0.07)	Unknown	4.9	SP(Sec/SPI)	1	Topology=i7-29o	CS pos: 26-27. ASG-AQ. Pr: 0.3057	COG4980	R	General function prediction only	pfam12732	YtxH	YtxH-like protein; This family of proteins is found in bacteria. Proteins in this family are typically between 100 and 143 amino acids in length. The N-terminal region is the most conserved. Proteins is this family are functionally uncharacterized.
71	Acaty_c0585	AIA54469.1	HtrA protease/chaperone protein	1	1	501	52705.5	34.6 (0.1)	25.9 (0.08)	Periplasmic	9.76	LIPO(Sec/SPII)	0	Topology=o	CS pos: 29-30. LSG-CA. Pr: 0.9571	COG0265	O	Posttranslational modification, protein turnover, chaperones	cl37035	degP_htrA_DO superfamily	periplasmic serine protease, Do/DeqQ family; This family consists of a set proteins various designated DegP, heat shock protein HtrA, and protease DO. The ortholog in Pseudomonas aeruginosa is designated MucD and is found in an operon that controls mucoid phenotype. This family also includes the DegQ (HhoA) paralog in E. coli which can rescue a DegP mutant, but not the smaller DegS paralog, which…
72	Acaty_c0013	AIA53905.1	Uncharacterized protein with LysM domain	1	1	348	37507.4	36 (0.1)	23.4 (0.07)	Unknown	4.9	SP(Sec/SPI)	0	Topology=o	CS pos: 25-26. TLA-TP. Pr: 0.3393	COG1652	S	Function unknown	cd00118	LysM	Lysin Motif is a small domain involved in binding peptidoglycan; LysM, a small globular domain with approximately 40 amino acids, is a widespread protein module involved in binding peptidoglycan in bacteria and chitin in eukaryotes. The domain was originally identified in enzymes that degrade bacterial cell walls, but proteins involved in many other biological functions also contain this domain. …
73	Acaty_c0529	AIA54414.1	Fap protein with C39 domain	1	1	236	25730.2	26.6 (0.08)	31.1 (0.09)	Unknown	2.5	SP(Sec/SPI)	0	Topology=o	CS pos: 29-30. LFA-AP. Pr: 0.9413	COG3271	R	General function prediction only	cd02423	Peptidase_C39G	A sub-family of peptidase family C39. Peptidase family C39 mostly contains bacteriocin-processing endopeptidases from bacteria. The cysteine peptidases in family C39 cleave the \double-glycine\\ leader peptides from the precursors of various bacteriocins (mostly non-lantibiotic). The cleavage is mediated by the transporter as part of the secretion process. Bacteriocins are antibiotic proteins sec…
74	Acaty_c0273	AIA54164.1	hypothetical protein	1	1	241	25340.8	35.4 (0.1)	20.9 (0.06)	Unknown	2	LIPO(Sec/SPII)	1	Topology=i19-41o	CS pos: 30-31. LSA-CV. Pr: 0.9342	COG3784	S	Function unknown	cl01547	DUF1318 superfamily	Protein of unknown function (DUF1318); This family consists of several bacterial proteins of around 100 residues in length and is often known as YdbL. The function of this family is unknown.
75	Acaty_c1499	AIA55365.1	putative Co/Zn/Cd efflux system membrane fusion protein	1	1	361	37644.8	33 (0.1)	21.5 (0.06)	CytoplasmicMembrane	9.97	LIPO(Sec/SPII)	0	Topology=o	CS pos: 23-24. LAA-CG. Pr: 0.9941	COG0845	MV	Cell wall/membrane/envelope biogenesis, Defense mechanisms	cl36959	RND_mfp superfamily	RND family efflux transporter, MFP subunit; This model represents the MFP (membrane fusion protein) component of the RND family of transporters. RND refers to Resistance, Nodulation, and cell Division. It is, in part, a subfamily of pfam00529 (Pfam release 7.5) but hits substantial numbers of proteins missed by that model. The related HlyD secretion protein, for which pfam00529 is named, is outsi…
76	Acaty_c1317	AIA55184.1	Cardiolipin synthetase	1	1	333	37743.1	38 (0.11)	15.5 (0.04)	Cytoplasmic	8.96	OTHER	0	Topology=o	Not Found	COG1502	I	Lipid transport and metabolism	cd09128| cl15239	PLDc_unchar1_2| PLDc_SF superfamily	Putative catalytic domain, repeat 2, of uncharacterized phospholipase D-like proteins; Putative catalytic domain, repeat 2, of uncharacterized phospholipase D (PLD, EC 3.1.4.4)-like proteins. PLD enzymes hydrolyze phospholipid phosphodiester bonds to yield phosphatidic acid and a free polar head group. They can also catalyze transphosphatidylation of phospholipids to acceptor alcohols. Members of…
77	Acaty_c2558	AIA56402.1	conserved hypothetical secreted protein	1	1	113	12558.6	25.5 (0.07)	21.3 (0.06)	Unknown	2.5	SP(Sec/SPI)	0	Topology=o	CS pos: 22-23. TWA-AE. Pr: 0.9689	NOT in COG	NOT in COG	NOT in COG	pfam11191	DUF2782	Protein of unknown function (DUF2782); This is a bacterial family of proteins whose function is unknown.
78	Acaty_c0040	AIA53932.1	Extracellular Matrix protein PelC	1	1	178	18859.5	32 (0.09)	14.4 (0.04)	OuterMembrane	9.92	LIPO(Sec/SPII)	1	Topology=i5-24o	CS pos: 18-19. LSG-CA. Pr: 0.9993	NOT in COG	NOT in COG	NOT in COG	Not Found	Not Found	Not Found
79	Acaty_c2517	AIA56361.1	Carboxyl-terminal protease	1	1	471	49950.7	23.8 (0.07)	19.3 (0.06)	CytoplasmicMembrane	9.97	SP(Sec/SPI)	0	Topology=o	CS pos: 31-32. AMA-AD. Pr: 0.9751	COG0793	O	Posttranslational modification, protein turnover, chaperones	COG0793	CtpA	C-terminal processing protease CtpA/Prc, contains a PDZ domain [Posttranslational modification, protein turnover, chaperones]; Periplasmic protease [Cell envelope biogenesis, outer membrane].
80	Acaty_c1734	AIA55594.1	Thiol:disulfide interchange protein DsbG precursor	1	1	189	20171.5	19.1 (0.06)	21.6 (0.06)	Periplasmic	9.76	SP(Sec/SPI)	0	Topology=o	CS pos: 26-27. AQA-SY. Pr: 0.8517	COG1651	O	Posttranslational modification, protein turnover, chaperones	cl32718	dsbG superfamily	disulfide isomerase/thiol-disulfide oxidase; Provisional
81	Acaty_c0736	AIA54614.1	putative lipoprotein	1	1	206	22322.4	18.4 (0.05)	21.1 (0.06)	Unknown	2	LIPO(Sec/SPII)	0	Topology=o	CS pos: 12-13. LSA-CA. Pr: 0.8989	cl01135	NOT in COG	NOT in COG	cl01135	ABC_trans_aux superfamily	ABC-type transport auxiliary lipoprotein component; ABC_trans_aux is a family of bacterial proteins that act as auxiliarires to the ABC-transporter in the gamma-hexachlorocyclohexane uptake permease system in Sphingobium japonicum. Gamma-hexachlorocyclohexane, or Lindane, can be used as the sole source of carbon in S.japonicum in aerobic conditions. Lindane is an insecticide.
82	Acaty_c0832	AIA54709.1	Outer membrane protein assembly factor YaeT precursor	1	1	781	86843.2	22.5 (0.07)	16.3 (0.05)	OuterMembrane	10	SP(Sec/SPI)	1	Topology=i13-35o	CS pos: 31-32. ALA-FA. Pr: 0.4891	COG4775	M	Cell wall/membrane/envelope biogenesis	TIGR03303	OM_YaeT	outer membrane protein assembly complex, YaeT protein; Members of this protein family are the YaeT protein of the YaeT/YfiO complex for assembling proteins into the outer membrane of Gram-negative bacteria. This protein is similar in sequence and function to a non-essential paralog, YtfM, that is also in the Omp85 family. Members of this family typically have five tandem copies of the surface ant…
83	Acaty_c2439	AIA56283.1	Thiol:disulfide interchange protein DsbG precursor	1	1	210	22833.4	19.4 (0.06)	17.2 (0.05)	Unknown	6.58	SP(Sec/SPI)	1	Topology=i7-29o	CS pos: 33-34. AQA-EP. Pr: 0.5037	COG1651	O	Posttranslational modification, protein turnover, chaperones	cl32718	dsbG superfamily	disulfide isomerase/thiol-disulfide oxidase; Provisional
84	Acaty_c0943	AIA54819.1	phage shock protein A	1	1	249	27103.3	30.9 (0.09)	4.77 (0.01)	Periplasmic	9.51	OTHER	0	Topology=o	Not Found	COG1842	KT	Transcription, Signal transduction mechanisms	cl34364	PspA superfamily	Phage shock protein A [Transcription, Signal transduction mechanisms]; Phage shock protein A (IM30), suppresses sigma54-dependent transcription [Transcription / Signal transduction mechanisms].
85	Acaty_c2069	AIA55925.1	Surface lipoprotein	1	1	261	28235.3	16.1 (0.05)	18.9 (0.05)	OuterMembrane	9.93	LIPO(Sec/SPII)	0	Topology=o	CS pos: 19-20. LSG-CA. Pr: 0.9988	COG2853	M	Cell wall/membrane/envelope biogenesis	pfam04333	MlaA	MlaA lipoprotein; MlaA is a component of the Mla pathway, an ABC transport system that functions to maintain the asymmetry of the outer membrane. MlaA is required for the intercellular spreading of Shigella flexneri. It is attached to the outer membrane by a lipid anchor.
86	Acaty_c2213	AIA56067.1	Sulfur oxidation protein SoxB	1	1	575	64820.1	19.6 (0.06)	14 (0.04)	Periplasmic	9.76	TAT(Tat/SPI)	0	Topology=o	CS pos: 28-29. IQA-AW. Pr: 0.5305	COG0737	FV	Nucleotide transport and metabolism, Defense mechanisms	TIGR04486	thiosulf_SoxB	thiosulfohydrolase SoxB; SoxB, a di-manganese(II) enzyme, works with SoxYZ and the c-type cytochrome SoxXA in oxidation of thiosulfate to sulfate.
87	Acaty_c0489	AIA54376.1	TPR domain protein	1	1	550	60777.9	16.5 (0.05)	15.2 (0.04)	Unknown	2.5	LIPO(Sec/SPII)	0	Topology=o	CS pos: 20-21. LSG-CA. Pr: 0.9854	COG4783,COG5010,COG5010	RUWUW	General function prediction onlyIntracellular trafficking, secretion, and vesicular transport, Extracellular structuresIntracellular trafficking, secretion, and vesicular transport, Extracellular structures	cl37187	PEP_TPR_lipo superfamily	putative PEP-CTERM system TPR-repeat lipoprotein; This protein family occurs in strictly within a subset of Gram-negative bacterial species with the proposed PEP-CTERM/exosortase system, analogous to the LPXTG/sortase system common in Gram-positive bacteria. This protein occurs in a species if and only if a transmembrane histidine kinase (TIGR02916) and a DNA-binding response regulator (TIGR02915…
88	Acaty_c2273	AIA56126.1	putative component of the lipoprotein assembly complex	1	1	249	28223.2	17.8 (0.05)	13.8 (0.04)	OuterMembrane	8.28	LIPO(Sec/SPII)	0	Topology=o	CS pos: 21-22. LSG-CA. Pr: 0.9994	COG4105	M	Cell wall/membrane/envelope biogenesis	TIGR03302	OM_YfiO	outer membrane assembly lipoprotein YfiO; Members of this protein family include YfiO, a near-essential protein of the outer membrane, part of a complex involved in protein insertion into the bacterial outer membrane. Many proteins in this family are annotated as ComL, based on the involvement of this protein in natural transformation with exogenous DNA in Neisseria gonorrhoeae. This protein fami…
89	Acaty_c2178	AIA56032.1	hypothetical protein	1	1	107	11925.7	19.2 (0.06)	12.3 (0.04)	Unknown	2	OTHER	0	Topology=o	Not Found	NOT in COG	NOT in COG	NOT in COG	Not Found	Not Found	Not Found
90	Acaty_c0609	AIA54489.1	LSU ribosomal protein L10p (P0)	1	1	173	18693.2	18.2 (0.05)	12.7 (0.04)	Cytoplasmic	9.26	OTHER	0	Topology=o	Not Found	COG0244	J	Translation, ribosomal structure and biogenesis	PRK00099	rplJ	50S ribosomal protein L10; Reviewed
91	Acaty_c0263	AIA54154.1	hypothetical protein	1	1	294	31460.3	20.6 (0.06)	9.42 (0.03)	CytoplasmicMembrane	9.86	SP(Sec/SPI)	0	Topology=o	CS pos: 21-22. AQA-QS. Pr: 0.9664	NOT in COG	NOT in COG	NOT in COG	Not Found	Not Found	Not Found
92	Acaty_c0388	AIA54278.1	Survival protein SurA precursor (Peptidyl-prolyl cis-trans isomerase SurA)	1	1	479	52189.2	15.5 (0.04)	14.3 (0.04)	Periplasmic	9.76	SP(Sec/SPI)	0	Topology=o	CS pos: 23-24. GLA-DT. Pr: 0.8129	COG0760	O	Posttranslational modification, protein turnover, chaperones	cl35947	PRK10770 superfamily	peptidyl-prolyl cis-trans isomerase SurA; Provisional
93	Acaty_c2613	AIA56456.1	outer membrane protein, OmpA/MotB family	1	1	183	19629.5	13.4 (0.04)	15.1 (0.04)	Periplasmic	9.76	LIPO(Sec/SPII)	0	Topology=o	CS pos: 18-19. AAG-CA. Pr: 0.9906	COG2885	M	Cell wall/membrane/envelope biogenesis	cd07185	OmpA_C-like	Peptidoglycan binding domains similar to the C-terminal domain of outer-membrane protein OmpA; OmpA-like domains (named after the C-terminal domain of Escherichia coli OmpA protein) have been shown to non-covalently associate with peptidoglycan, a network of glycan chains composed of disaccharides, which are crosslinked via short peptide bridges. Well-studied members of this family include the Es…
94	Acaty_c0288	AIA54178.1	hypothetical protein	1	1	101	10323.8	17.7 (0.05)	10.2 (0.03)	Unknown	2.5	SP(Sec/SPI)	1	Topology=i7-29o	CS pos: 27-28. SLA-AM. Pr: 0.4817	NOT in COG	NOT in COG	NOT in COG	Not Found	Not Found	Not Found
95	Acaty_c2457	AIA56301.1	hypothetical protein	1	1	184	19368	12.1 (0.04)	15.8 (0.05)	Unknown	2.5	SP(Sec/SPI)	1	Topology=i7-29o	CS pos: 25-26. VYA-EG. Pr: 0.9728	NOT in COG	NOT in COG	NOT in COG	pfam09411	PagL	Lipid A 3-O-deacylase (PagL); PagL is an outer membrane protein with lipid A 3-O-deacylase activity. It forms an 8 stranded beta barrel structure.
96	Acaty_c1797	AIA55656.1	hypothetical protein	1	1	117	12076.6	8.99 (0.03)	18.8 (0.05)	Unknown	2	OTHER	0	Topology=o	Not Found	NOT in COG	NOT in COG	NOT in COG	Not Found	Not Found	Not Found
97	Acaty_c2349	AIA56196.1	Heat shock protein GrpE	1	1	192	20987.3	19.5 (0.06)	8.19 (0.02)	Cytoplasmic	9.26	OTHER	0	Topology=o	Not Found	COG0576	O	Posttranslational modification, protein turnover, chaperones	cd00446	GrpE	nucleotide exchange factor GrpE; GrpE is the adenine nucleotide exchange factor of DnaK (Hsp70)-type ATPases. In bacteria, the DnaK-DnaJ-GrpE (KJE) chaperone system functions at the fulcrum of protein homeostasis. GrpE participates actively in response to heat shock by preventing aggregation of stress-denatured proteins; unfolded proteins initially bind to DnaJ, the J-domain ATPase-activating pro…
98	Acaty_c2688	AIA56526.1	putative ABC transporter, auxiliary component YrbC	1	1	200	22593.1	17.8 (0.05)	9.23 (0.03)	Unknown	2.5	SP(Sec/SPI)	0	Topology=o	CS pos: 21-22. VQA-AD. Pr: 0.9932	COG2854	I	Lipid transport and metabolism	pfam05494	MlaC	MlaC protein; MlaC is a component of the Mla pathway, an ABC transport system that functions to maintain the asymmetry of the outer membrane. This family of proteins is involved in toluene tolerance, which is mediated by increased cell membrane rigidity resulting from changes in fatty acid and phospholipid compositions, exclusion of toluene from the cell membrane, and removal of intracellular tol…
99	Acaty_c0331	AIA54221.1	hypothetical protein	1	1	175	18572.2	13.6 (0.04)	12.9 (0.04)	Unknown	2	SP(Sec/SPI)	1	Topology=i13-35o	CS pos: 33-34. TQA-AI. Pr: 0.8387	NOT in COG	NOT in COG	NOT in COG	pfam13511| cl30737	DUF4124| PRK12438 superfamily	Domain of unknown function (DUF4124); This presumed domain is found in a variety of bacterial proteins. It is found associated at the N-terminus associated with other domains such as the SLT domain and glutaredoxin domains in some proteins. The function of this domain is unknown, but it may have an Ig-like fold.| hypothetical protein; Provisional
100	Acaty_c0642	AIA54522.1	SSU ribosomal protein S13p (S18e)	1	1	118	13339.6	11.1 (0.03)	14.5 (0.04)	Cytoplasmic	9.97	OTHER	0	Topology=o	Not Found	COG0099	J	Translation, ribosomal structure and biogenesis	PRK05179	rpsM	30S ribosomal protein S13; Validated
101	Acaty_c1096	AIA54966.1	Rare lipoprotein A precursor	1	1	237	24887.4	13.3 (0.04)	12.1 (0.04)	Unknown	2.5	SP(Sec/SPI)	0	Topology=o	CS pos: 19-20. CHA-AT. Pr: 0.5556	COG0797	M	Cell wall/membrane/envelope biogenesis	cd22268| cl36643	DPBB_RlpA-like| rlpA superfamily	double-psi beta-barrel fold of endolytic peptidoglycan transglycosylase RlpA and similar proteins; Endolytic peptidoglycan transglycosylase RlpA (rare lipoprotein A, RlpA) is a lytic transglycosylase with a strong preference for naked glycan strands that lack stem peptides. It adopts a double-psi beta-barrel (DPBB) fold and is one of four SPOR-domain containing proteins in Escherichia coli (inclu…
102	Acaty_c1500	AIA55366.1	Outer membrane protein, RND efflux system precursor	1	1	491	52068.1	14.7 (0.04)	10.7 (0.03)	OuterMembrane	9.93	SP(Sec/SPI)	0	Topology=o	CS pos: 41-42. AQA-LD. Pr: 0.9534	COG1538	M	Cell wall/membrane/envelope biogenesis	COG1538	TolC	Outer membrane protein TolC [Cell wall/membrane/envelope biogenesis]; Outer membrane protein [Cell envelope biogenesis, outer membrane / Intracellular trafficking and secretion].
103	Acaty_c0036	AIA53928.1	Extracellular Matrix protein PelA	1	1	915	101415	13 (0.04)	10.7 (0.03)	Unknown	2.5	SP(Sec/SPI)	1	Topology=i7-26o	CS pos: 24-25. SWA-AP. Pr: 0.9625	COG3868	S	Function unknown	cd10922| cl00997	CE4_PelA_like_C| Glyco_hydro_114 superfamily	C-terminal Putative NodB-like catalytic domain of PelA-like uncharacterized hypothetical proteins found in bacteria; This family is represented by a protein PelA of unknown function that is encoded by a gene in the pelA-G gene cluster for pellicle production and biofilm formation in Pseudomonas aeruginosa. PelA and most of the family members contain a domain of unknown function, DUF297, in the N-…
104	Acaty_c1491	AIA55357.1	hypothetical protein	1	1	163	17788.5	15.4 (0.04)	7.29 (0.02)	Unknown	2.5	TAT(Tat/SPI)	1	Topology=i12-31o	CS pos: 28-29. ASA-QG. Pr: 0.4886	COG1416	P	Inorganic ion transport and metabolism	cl00672	DrsE superfamily	DsrE/DsrF-like family; DsrE is a small soluble protein involved in intracellular sulfur reduction. This family also includes DsrF.
105	Acaty_c0317	AIA54207.1	hypothetical protein	1	1	311	33912.9	12.6 (0.04)	7.9 (0.02)	Unknown	2.5	SP(Sec/SPI)	0	Topology=o	CS pos: 25-26. ANA-ED. Pr: 0.4897	COG0725	P	Inorganic ion transport and metabolism	cd13540	PBP2_ModA_WtpA	Substrate binding domain of ModA/WtpA from Pyrococcus furiosus and its closest homologs;the type 2 periplasmic binding protein fold; This subfamily contains domains found in ModA proteins that serve as initial receptors in the ABC transport of molybdate in eubacteria and archaea. Bacteria and archaea import molybdenum and tungsten from the environment in the form of the oxyanions molybdate (MoO(4…
106	Acaty_c0882	AIA54758.1	hypothetical protein	1	1	453	50060.9	11.6 (0.03)	8.63 (0.03)	Unknown	2.5	SP(Sec/SPI)	1	Topology=i11-33o	CS pos: 29-30. VSA-AN. Pr: 0.9139	NOT in COG	NOT in COG	NOT in COG	Not Found	Not Found	Not Found
107	Acaty_c0884	AIA54760.1	hypothetical protein	1	1	485	51718.8	11.2 (0.03)	7.99 (0.02)	OuterMembrane	9.93	OTHER	0	Topology=o	Not Found	COG1520	M	Cell wall/membrane/envelope biogenesis	pfam13360| pfam01011	PQQ_2| PQQ	PQQ-like domain; This domain contains several repeats of the PQQ repeat.| PQQ enzyme repeat; The family represent a single repeat of a beta propeller. This propeller has been found in several enzymes which utilize pyrrolo-quinoline quinone as a prosthetic group.
108	Acaty_c2163	AIA56017.1	Thiol:disulfide interchange protein DsbG precursor	1	1	193	21746.4	10.2 (0.03)	8.71 (0.03)	Periplasmic	9.76	SP(Sec/SPI)	1	Topology=i7-25o	CS pos: 30-31. ALA-VP. Pr: 0.8671	COG1651	O	Posttranslational modification, protein turnover, chaperones	cl32718	dsbG superfamily	disulfide isomerase/thiol-disulfide oxidase; Provisional
109	Acaty_c0059	AIA53951.1	hypothetical protein	1	1	171	18374.7	12 (0.03)	6.82 (0.02)	Unknown	2	LIPO(Sec/SPII)	0	Topology=o	CS pos: 16-17. LGG-CA. Pr: 0.9952	NOT in COG	NOT in COG	NOT in COG	Not Found	Not Found	Not Found
110	Acaty_c0833	AIA54710.1	Outer membrane protein H precursor	1	1	182	20720.8	11.5 (0.03)	7.21 (0.02)	Unknown	2.5	SP(Sec/SPI)	1	Topology=i7-26o	CS pos: 28-29. AIA-EG. Pr: 0.9420	COG2825	MO	Cell wall/membrane/envelope biogenesis, Posttranslational modification, protein turnover, chaperones	smart00935	OmpH	Outer membrane protein (OmpH-like); This family includes outer membrane proteins such as OmpH among others. Skp (OmpH) has been characterized as a molecular chaperone that interacts with unfolded proteins as they emerge in the periplasm from the Sec translocation machinery.
111	Acaty_c1124	AIA54994.1	Ribonuclease I precursor	1	1	266	30019.3	8.99 (0.03)	9.54 (0.03)	Periplasmic	9.76	SP(Sec/SPI)	0	Topology=o	CS pos: 22-23. AWA-KE. Pr: 0.9708	COG3719	J	Translation, ribosomal structure and biogenesis	cl00208	RNase_T2 superfamily	Ribonuclease T2 (RNase T2) is a widespread family of secreted RNases found in every organism examined thus far. This family includes RNase Rh, RNase MC1, RNase LE, and self-incompatibility RNases (S-RNases). Plant T2 RNases are expressed during leaf senescence in order to scavenge phosphate from ribonucleotides. They are also expressed in response to wounding or pathogen invasion. S-RNases are th…
112	Acaty_c1702	AIA55562.1	hypothetical protein	1	1	82	8335.58	9.52 (0.03)	8.81 (0.03)	Unknown	2	LIPO(Sec/SPII)	0	Topology=o	CS pos: 12-13. LTG-CV. Pr: 0.9367	NOT in COG	NOT in COG	NOT in COG	Not Found	Not Found	Not Found
113	Acaty_c0626	AIA54506.1	LSU ribosomal protein L29p (L35e)	1	1	65	7445.62	12.6 (0.04)	5.17 (0.02)	Cytoplasmic	9.26	OTHER	0	Topology=o	Not Found	COG0255	J	Translation, ribosomal structure and biogenesis	PRK00306	PRK00306	50S ribosomal protein L29; Reviewed
114	Acaty_c0476	AIA54364.1	D-alanyl-D-alanine carboxypeptidase	1	1	386	41052.2	13.7 (0.04)	4.03 (0.01)	CytoplasmicMembrane	9.97	SP(Sec/SPI)	0	Topology=o	CS pos: 21-22. ALG-GV. Pr: 0.5937	COG1686	M	Cell wall/membrane/envelope biogenesis	COG1686	DacC	D-alanyl-D-alanine carboxypeptidase [Cell wall/membrane/envelope biogenesis]; D-alanyl-D-alanine carboxypeptidase [Cell envelope biogenesis, outer membrane].
115	Acaty_c0397	AIA54287.1	LptA, protein essential for LPS transport across the periplasm	1	1	178	18544	8.42 (0.02)	7.88 (0.02)	Unknown	2.5	SP(Sec/SPI)	1	Topology=i7-29o	CS pos: 25-26. AQG-AV. Pr: 0.3568	cl21541	NOT in COG	NOT in COG	TIGR03002	outer_YhbN_LptA	lipopolysaccharide transport periplasmic protein LptA; Members of this protein family include LptA (previously called YhbN). It was shown to be an essential protein in E. coli, implicated in cell envelope integrity, and to play a role in the delivery of LPS to the outer leaflet of the outer membrane. It works with LptB (formerly yhbG), a homolog of ABC transporter ATP-binding proteins, encoded by…
116	Acaty_c0691	AIA54571.1	hypothetical protein	1	1	383	40817.9	8.31 (0.02)	7.94 (0.02)	CytoplasmicMembrane	9.86	SP(Sec/SPI)	1	Topology=i7-29o	CS pos: 25-26. ALA-AV. Pr: 0.9504	NOT in COG	NOT in COG	NOT in COG	cl21487	OM_channels superfamily	Porin superfamily. These outer membrane channels share a beta-barrel structure that differ in strand and shear number. Classical (gram-negative ) porins are non-specific channels for small hydrophillic molecules and form 16 beta-stranded barrels (16,20), which associate as trimers. Maltoporin-like channels have specificities for various sugars and form 18 beta-stranded barrels (18,22), which asso…
117	Acaty_c0689	AIA54569.1	hypothetical protein	1	1	146	15350.1	7.84 (0.02)	8.39 (0.02)	Unknown	2	OTHER	0	Topology=o	Not Found	NOT in COG	NOT in COG	NOT in COG	cl35529	flhF superfamily	flagellar biosynthesis protein FlhF; flagellar biosynthesis regulator FlhF; Validated.
118	Acaty_c0775	AIA54652.1	hypothetical protein	1	1	171	18931.9	9.45 (0.03)	6.4 (0.02)	Unknown	2.5	SP(Sec/SPI)	1	Topology=o4-26i	CS pos: 26-27. AIA-AD. Pr: 0.9429	NOT in COG	NOT in COG	NOT in COG	Not Found	Not Found	Not Found
119	Acaty_c2652	AIA56490.1	TolA protein	1	1	347	36670.9	7.86 (0.02)	7.91 (0.02)	CytoplasmicMembrane	9.82	OTHER	1	Topology=i7-29o	Not Found	COG0810	M	Cell wall/membrane/envelope biogenesis	pfam13103| TIGR02794	TonB_2| tolA_full	TonB C terminal; This family contains TonB members that are not captured by pfam03544.| TolA protein; TolA couples the inner membrane complex of itself with TolQ and TolR to the outer membrane complex of TolB and OprL (also called Pal). Most of the length of the protein consists of low-complexity sequence that may differ in both length and composition from one species to another, complicating eff…
120	Acaty_c2091	AIA55947.1	Type I secretion outer membrane protein, TolC precursor	1	1	460	49543.6	8.76 (0.03)	6.83 (0.02)	OuterMembrane	10	SP(Sec/SPI)	0	Topology=o	CS pos: 23-24. VYA-ED. Pr: 0.9970	COG1538	M	Cell wall/membrane/envelope biogenesis	cl30340	tolC superfamily	outer membrane channel protein; Reviewed
121	Acaty_c2187	AIA56041.1	Glycine cleavage system H protein	1	1	145	15240.1	9.7 (0.03)	5.63 (0.02)	Unknown	2	OTHER	0	Topology=o	Not Found	COG0509	E	Amino acid transport and metabolism	cl11404	Biotinyl_lipoyl_domains superfamily	Biotinyl_lipoyl_domains are present in biotin-dependent carboxylases/decarboxylases, the dihydrolipoyl acyltransferase component (E2) of 2-oxo acid dehydrogenases, and the H-protein of the glycine cleavage system (GCS). These domains transport CO2, acyl, or methylamine, respectively, between components of the complex/protein via a biotinyl or lipoyl group, which is covalently attached to a highly…
122	Acaty_c0358	AIA54248.1	OmpA/MotB domain protein	1	1	197	20588.4	8.88 (0.03)	6.31 (0.02)	CytoplasmicMembrane	9.86	SP(Sec/SPI)	1	Topology=i7-29o	CS pos: 23-24. ASA-AD. Pr: 0.8619	NOT in COG	NOT in COG	NOT in COG	cl21487	OM_channels superfamily	Porin superfamily. These outer membrane channels share a beta-barrel structure that differ in strand and shear number. Classical (gram-negative ) porins are non-specific channels for small hydrophillic molecules and form 16 beta-stranded barrels (16,20), which associate as trimers. Maltoporin-like channels have specificities for various sugars and form 18 beta-stranded barrels (18,22), which asso…
123	Acaty_c1143	AIA55013.1	hypothetical protein	1	1	125	13248.5	7.29 (0.02)	7.56 (0.02)	Unknown	2	OTHER	0	Topology=o	Not Found	COG2044	R	General function prediction only	cl00672	DrsE superfamily	DsrE/DsrF-like family; DsrE is a small soluble protein involved in intracellular sulfur reduction. This family also includes DsrF.
124	Acaty_c1961	AIA55819.1	Iron oxidase precursor (Fe(II) oxidase)	1	1	95	10026.5	6.28 (0.02)	8.18 (0.02)	Unknown	2.5	TAT(Tat/SPI)	0	Topology=o	CS pos: 33-34. ADA-SD. Pr: 0.5368	COG0243	C	Energy production and conversion	Not Found	Not Found	Not Found
125	Acaty_c1103	AIA54973.1	Membrane-bound lytic murein transglycosylase B precursor	1	1	403	43536.6	7.06 (0.02)	6.34 (0.02)	CytoplasmicMembrane	10	LIPO(Sec/SPII)	0	Topology=o	CS pos: 36-37. LSG-CA. Pr: 0.6825	COG2951	M	Cell wall/membrane/envelope biogenesis	pfam13406	SLT_2	Transglycosylase SLT domain; This family is related to the SLT domain pfam01464.
126	Acaty_c1735	AIA55595.1	Thiol:disulfide interchange protein DsbG precursor	1	1	204	22505.9	6.16 (0.02)	6.98 (0.02)	Periplasmic	9.76	SP(Sec/SPI)	1	Topology=o6-28i	CS pos: 28-29. AFA-KT. Pr: 0.8998	COG1651	O	Posttranslational modification, protein turnover, chaperones	cl32718	dsbG superfamily	disulfide isomerase/thiol-disulfide oxidase; Provisional
127	Acaty_c2539	AIA56383.1	D-alanyl-D-alanine carboxypeptidase	1	1	381	40915.9	8.25 (0.02)	4.44 (0.01)	CytoplasmicMembrane	9.97	SP(Sec/SPI)	0	Topology=o	CS pos: 17-18. ALA-GT. Pr: 0.5638	COG1686	M	Cell wall/membrane/envelope biogenesis	COG1686	DacC	D-alanyl-D-alanine carboxypeptidase [Cell wall/membrane/envelope biogenesis]; D-alanyl-D-alanine carboxypeptidase [Cell envelope biogenesis, outer membrane].
128	Acaty_c2047	AIA55903.1	Heat shock protein 60 family co-chaperone GroES	1	1	96	10648.4	5.47 (0.02)	7.13 (0.02)	Cytoplasmic	9.97	OTHER	0	Topology=o	Not Found	COG0234	O	Posttranslational modification, protein turnover, chaperones	PRK00364	groES	co-chaperonin GroES; Reviewed
129	Acaty_c2107	AIA55961.1	SSU ribosomal protein S21p	1	1	71	8750.38	8.41 (0.02)	3.86 (0.01)	Cytoplasmic	9.26	OTHER	0	Topology=i	Not Found	COG0828	J	Translation, ribosomal structure and biogenesis	PRK00270	rpsU	30S ribosomal protein S21; Reviewed
130	Acaty_c1330	AIA55197.1	Acyltransferase	1	1	188	21229.4	6.13 (0.02)	5.05 (0.01)	CytoplasmicMembrane	7.88	OTHER	0	Topology=o	Not Found	COG2755	E	Amino acid transport and metabolism	cl01053	SGNH_hydrolase superfamily	SGNH_hydrolase, or GDSL_hydrolase, is a diverse family of lipases and esterases. The tertiary fold of the enzyme is substantially different from that of the alpha/beta hydrolase family and unique among all known hydrolases; its active site closely resembles the typical Ser-His-Asp(Glu) triad from other serine hydrolases, but may lack the carboxlic acid.
131	Acaty_c1145	AIA55015.1	sulfite oxidase	1	1	214	23880.4	8.04 (0.02)	2.51 (0.01)	Unknown	2.5	TAT(Tat/SPI)	0	Topology=o	CS pos: 32-33. ARA-DT. Pr: 0.9331	COG2041	C	Energy production and conversion	cd00321	SO_family_Moco	Sulfite oxidase (SO) family, molybdopterin binding domain. This molybdopterin cofactor (Moco) binding domain is found in a variety of oxidoreductases, main members of this family are nitrate reductase (NR) and sulfite oxidase (SO). SO catalyzes the terminal reaction in the oxidative degradation of the sulfur-containing amino acids cysteine and methionine. Assimilatory NRs catalyze the reduction o…
132	Acaty_c1339	AIA55206.1	hypothetical protein	1	1	430	48088.5	5.59 (0.02)	4.79 (0.01)	Unknown	2.5	SP(Sec/SPI)	0	Topology=o	CS pos: 21-22. VYG-GT. Pr: 0.5860	NOT in COG	NOT in COG	NOT in COG	cl21675	OprD superfamily	outer membrane porin, OprD family; This family includes outer membrane proteins related to OprD. OprD has been described as a serine type peptidase. However the proposed catalytic residues are not conserved suggesting that many of these proteins are not peptidases.
133	Acaty_c2048	AIA55904.1	Heat shock protein 60 family chaperone GroEL	1	1	549	58312	5.89 (0.02)	4.29 (0.01)	Cytoplasmic	9.97	OTHER	0	Topology=o	Not Found	COG0459	O	Posttranslational modification, protein turnover, chaperones	PRK00013	groEL	chaperonin GroEL; Reviewed
134	Acaty_c1118	AIA54988.1	TonB-dependent receptor	1	1	799	86320.1	4.9 (0.01)	5.24 (0.02)	Unknown	6.26	SP(Sec/SPI)	0	Topology=o	CS pos: 42-43. AFG-AD. Pr: 0.8460	COG1629	P	Inorganic ion transport and metabolism	cl21487	OM_channels superfamily	Porin superfamily. These outer membrane channels share a beta-barrel structure that differ in strand and shear number. Classical (gram-negative ) porins are non-specific channels for small hydrophillic molecules and form 16 beta-stranded barrels (16,20), which associate as trimers. Maltoporin-like channels have specificities for various sugars and form 18 beta-stranded barrels (18,22), which asso…
135	Acaty_c1801	AIA55660.1	Thiol:disulfide interchange protein DsbG precursor	1	1	296	30640.8	5.64 (0.02)	4.25 (0.01)	Periplasmic	9.99	OTHER	1	Topology=i9-31o	Not Found	COG1651	O	Posttranslational modification, protein turnover, chaperones	cl32718	dsbG superfamily	disulfide isomerase/thiol-disulfide oxidase; Provisional
136	Acaty_c2319	AIA56166.1	TonB-dependent receptor	1	1	365	37714.3	5.67 (0.02)	3.93 (0.01)	OuterMembrane	9.52	SP(Sec/SPI)	0	Topology=o	CS pos: 23-24. AWA-AG. Pr: 0.9695	COG2067	I	Lipid transport and metabolism	cl21487	OM_channels superfamily	Porin superfamily. These outer membrane channels share a beta-barrel structure that differ in strand and shear number. Classical (gram-negative ) porins are non-specific channels for small hydrophillic molecules and form 16 beta-stranded barrels (16,20), which associate as trimers. Maltoporin-like channels have specificities for various sugars and form 18 beta-stranded barrels (18,22), which asso…
137	Acaty_c1304	AIA55172.1	Carbohydrate-selective porin	1	1	374	40090.6	4.2 (0.01)	5.03 (0.01)	Unknown	2.5	SP(Sec/SPI)	0	Topology=o	CS pos: 23-24. ALA-AN. Pr: 0.9769	COG3659	M	Cell wall/membrane/envelope biogenesis	cl17816	OprB superfamily	Carbohydrate-selective porin, OprB family; Carbohydrate-selective porin, OprB family.
138	Acaty_c1525	AIA55390.1	Type IV pilus biogenesis protein PilP	1	1	180	19656.5	5.32 (0.02)	3.48 (0.01)	Unknown	2.5	LIPO(Sec/SPII)	0	Topology=o	CS pos: 19-20. LTG-CS. Pr: 0.9996	COG3168	NW	Cell motility, Extracellular structures	cl19831	PilP superfamily	Pilus assembly protein, PilP; The PilP family are periplasmic proteins involved in the biogenesis of type IV pili.
139	Acaty_c2249	AIA56103.1	SMP-30/Gluconolaconase/LRE domain protein	1	1	981	108107	4.29 (0.01)	4.45 (0.01)	Unknown	2	OTHER	0	Topology=o	Not Found	COG3391	R	General function prediction only	COG3391| cl23718	YncE| ALP_like superfamily	DNA-binding beta-propeller fold protein YncE [General function prediction only]; Uncharacterized conserved protein [Function unknown].| alkaline phosphatases and sulfatases; This family includes alkaline phosphatases and sulfatases. Alkaline phosphatases are non-specific phosphomonoesterases that catalyze the hydrolysis reaction via a phosphoseryl intermediate to produce inorganic phosphate and t…
140	Acaty_m0144	AIA56717.1	hypothetical protein	1	1	228	25063.1	4.27 (0.01)	4.24 (0.01)	Unknown	2.5	SP(Sec/SPI)	1	Topology=i5-22o	CS pos: 21-22. AFA-HD. Pr: 0.9913	NOT in COG	NOT in COG	NOT in COG	Not Found	Not Found	Not Found
141	Acaty_c0603	AIA54484.1	Translation elongation factor Tu	1	1	396	43178.4	4.58 (0.01)	3.67 (0.01)	Cytoplasmic	9.97	OTHER	0	Topology=o	Not Found	COG0050	J	Translation, ribosomal structure and biogenesis	PRK00049	PRK00049	elongation factor Tu; Reviewed
142	Acaty_c0972	AIA54846.1	Hemoglobin-like protein HbN	1	1	172	18586.3	4.28 (0.01)	3.86 (0.01)	Unknown	2.5	SP(Sec/SPI)	1	Topology=i13-32o	CS pos: 31-32. AAA-AD. Pr: 0.6433	COG2346	P	Inorganic ion transport and metabolism	cd00454	TrHb1_N	truncated hemoglobins (TrHbs, 2/2Hb, 2/2 globins); group 1 (N); The M- and S families exhibit the canonical secondary structure of hemoglobins, a 3-over-3 alpha-helical sandwich structure (3/3 Mb-fold), built by eight alpha-helical segments. Truncated hemoglobins (TrHbs, 2/2Hb, or 2/2 globins) or T family globins adopt a 2-on-2 alpha-helical sandwich structure, resulting from extensive and comple…
143	Acaty_c2614	AIA56457.1	TonB-dependent receptor	1	1	461	50105.2	3.64 (0.01)	4.42 (0.01)	Unknown	2.5	SP(Sec/SPI)	1	Topology=i7-24o	CS pos: 24-25. VQG-ET. Pr: 0.8461	NOT in COG	NOT in COG	NOT in COG	cl21675	OprD superfamily	outer membrane porin, OprD family; This family includes outer membrane proteins related to OprD. OprD has been described as a serine type peptidase. However the proposed catalytic residues are not conserved suggesting that many of these proteins are not peptidases.
144	Acaty_c1441	AIA55307.1	hypothetical protein	1	1	116	12572.6	3.94 (0.01)	3.94 (0.01)	Unknown	2	OTHER	0	Topology=o	Not Found	NOT in COG	NOT in COG	NOT in COG	Not Found	Not Found	Not Found
145	Acaty_c1237	AIA55105.1	Flagellar L-ring protein FlgH	1	1	245	25629.9	3.57 (0.01)	4.07 (0.01)	OuterMembrane	8.42	LIPO(Sec/SPII)	1	Topology=o10-32i	CS pos: 30-31. LSA-CA. Pr: 0.9595	COG2063	N	Cell motility	pfam02107	FlgH	Flagellar L-ring protein; Flagellar L-ring protein.
146	Acaty_c1125	AIA54995.1	Outer membrane component of multidrug resistance system	1	1	489	53755.5	3.62 (0.01)	3.86 (0.01)	OuterMembrane	9.92	LIPO(Sec/SPII)	0	Topology=o	CS pos: 27-28. LTG-CA. Pr: 0.9980	COG1538	M	Cell wall/membrane/envelope biogenesis	cl36990	outer_NodT superfamily	efflux transporter, outer membrane factor (OMF) lipoprotein, NodT family; Members of this model comprise a subfamily of the Outer Membrane Factor (TCDB 1.B.17) porins. OMF proteins operate in conjunction with a primary transporter of the RND, MFS, ABC, or PET systems, and a MFP (membrane fusion protein) to tranport substrates across membranes. The complex thus formed allows transport (export) of …
147	Acaty_c0446	AIA54336.1	LPS-assembly lipoprotein RlpB precursor (Rare lipoprotein B)	1	1	171	18673.4	4.23 (0.01)	3.15 (0.01)	Unknown	2	LIPO(Sec/SPII)	1	Topology=i7-29o	CS pos: 23-24. LSA-CG. Pr: 0.9959	COG2980	M	Cell wall/membrane/envelope biogenesis	cl01125	LptE superfamily	Lipopolysaccharide-assembly; LptE (formerly known as RplB) is involved in lipopolysaccharide-assembly on the outer membrane of Gram-negative organisms. The lipopolysaccharide component of the outer bacterial membrane is transported from its source of origin to the outer membrane by a set of proteins constituting a transport machinery that is made up of LptA, LptB, LptC, LptD, LptE. LptD appears t…
148	Acaty_c0533	AIA54418.1	hypothetical protein	1	1	102	10739.4	2.11 (0.01)	5.22 (0.02)	Unknown	2.5	LIPO(Sec/SPII)	1	Topology=i12-34o	CS pos: 22-23. STA-CW. Pr: 0.4634	NOT in COG	NOT in COG	NOT in COG	Not Found	Not Found	Not Found
149	Acaty_c2111	AIA55965.1	hypothetical protein	1	1	239	26291.3	3.4 (0.01)	3.88 (0.01)	Unknown	2.5	SP(Sec/SPI)	0	Topology=o	CS pos: 22-23. AYA-DS. Pr: 0.9467	COG3137	M	Cell wall/membrane/envelope biogenesis	cl01213	DUF481 superfamily	Protein of unknown function, DUF481; This family includes several proteins of uncharacterized function.
150	Acaty_c2533	AIA56377.1	Rare lipoprotein A precursor	1	1	365	39053	2.83 (0.01)	4.43 (0.01)	Unknown	2.5	LIPO(Sec/SPII)	1	Topology=i7-29o	CS pos: 24-25. LAG-CA. Pr: 0.9729	COG0797	M	Cell wall/membrane/envelope biogenesis	cl34044| cl32851	RlpA superfamily| PRK13042 superfamily	Rare lipoprotein A, peptidoglycan hydrolase digesting \naked\\ glycans, contains C-terminal SPOR domain [Cell wall/membrane/envelope biogenesis]"| superantigen-like protein SSL4; Reviewed; superantigen-like protein; Reviewed.
151	Acaty_c0925	AIA54801.1	Nitrogen regulatory protein P-II	1	1	115	12616.5	2.97 (0.01)	3.88 (0.01)	Unknown	2	OTHER	0	Topology=o	Not Found	COG0347	TE	Signal transduction mechanisms, Amino acid transport and metabolism	cl00412	P-II superfamily	Nitrogen regulatory protein P-II; P-II modulates the activity of glutamine synthetase.
152	Acaty_c0634	AIA54514.1	LSU ribosomal protein L18p (L5e)	1	1	118	12827.8	2.93 (0.01)	3.82 (0.01)	Cytoplasmic	9.97	OTHER	0	Topology=i	Not Found	COG0256	J	Translation, ribosomal structure and biogenesis	PRK05593	rplR	50S ribosomal protein L18; Reviewed
153	Acaty_c0433	AIA54323.1	hypothetical protein	1	1	567	60886.1	4.05 (0.01)	2.36 (0.01)	Unknown	2	OTHER	0	Topology=o	Not Found	NOT in COG	NOT in COG	NOT in COG	Not Found	Not Found	Not Found
154	Acaty_c2191	AIA56045.1	CoB--CoM heterodisulfide reductase subunit C	1	1	239	27391.3	2.76 (0.01)	3.6 (0.01)	Cytoplasmic	8.96	OTHER	0	Topology=o	Not Found	COG1150	C	Energy production and conversion	cl34143	HdrC superfamily	Heterodisulfide reductase, subunit C [Energy production and conversion]; Heterodisulfide reductase, subunit C [Energy production and conversion].
155	Acaty_c1047	AIA54919.1	Capsular polysaccharide biosynthesis/export periplasmic protein WcbC	1	1	389	41596.1	3.28 (0.01)	3 (0.01)	OuterMembrane	9.92	LIPO(Sec/SPII)	1	Topology=i7-29o	CS pos: 20-21. LSG-CS. Pr: 0.9987	COG1596	M	Cell wall/membrane/envelope biogenesis	cl36466	PRK15078 superfamily	polysaccharide export protein Wza; Provisional
156	Acaty_c0526	AIA54411.1	hypothetical protein	1	1	483	52868.1	2.47 (0.01)	3.72 (0.01)	OuterMembrane	9.52	SP(Sec/SPI)	0	Topology=o	CS pos: 23-24. VAA-AD. Pr: 0.3824	COG4700	S	Function unknown	cl37351| cl37187	PGA_TPR_OMP superfamily| PEP_TPR_lipo superfamily	poly-beta-1,6 N-acetyl-D-glucosamine export porin PgaA; Members of this protein family are the poly-beta-1,6 N-acetyl-D-glucosamine (PGA) export porin PgaA of Gram-negative bacteria. There is no counterpart in the poly-beta-1,6 N-acetyl-D-glucosamine biosynthesis systems of Gram-positive bacteria such as Staphylococcus epidermidis. The PGA polysaccharide adhesin is a critical determinant of biofi…
157	Acaty_c2432	AIA56276.1	hypothetical protein	1	1	80	7296.34	2.63 (0.01)	3.43 (0.01)	CytoplasmicMembrane	10	LIPO(Sec/SPII)	2	Topology=i11-33o48-70i	CS pos: 26-27. LSG-CA. Pr: 0.9844	NOT in COG	NOT in COG	NOT in COG	Not Found	Not Found	Not Found
158	Acaty_c1062	AIA54933.1	Outer membrane protein	1	1	593	65703.5	2.94 (0.01)	3.04 (0.01)	OuterMembrane	10	SP(Sec/SPI)	1	Topology=i12-29o	CS pos: 29-30. ASA-DD. Pr: 0.9199	COG0729	M	Cell wall/membrane/envelope biogenesis	cl34022	TamA superfamily	Outer membrane translocation and assembly module TamA [Cell wall/membrane/envelope biogenesis]; Outer membrane protein [Cell envelope biogenesis, outer membrane].
159	Acaty_c2205	AIA56059.1	Periplasmic binding protein-related protein	1	1	510	54484.1	3.3 (0.01)	2.64 (0.01)	CytoplasmicMembrane	9.82	SP(Sec/SPI)	0	Topology=o	CS pos: 24-25. AQG-DL. Pr: 0.4994	COG3221,COG3221	PP	Inorganic ion transport and metabolismInorganic ion transport and metabolism	pfam12974| cl38380	Phosphonate-bd| Phosphonate-bd superfamily	ABC transporter, phosphonate, periplasmic substrate-binding protein; This is a family of periplasmic proteins which are part of the transport system for alkylphosphonate uptake.| ABC transporter, phosphonate, periplasmic substrate-binding protein; This is a family of periplasmic proteins which are part of the transport system for alkylphosphonate uptake.
160	Acaty_c0375	AIA54265.1	Twin-arginine translocation protein TatA	1	1	78	8394.64	3.17 (0.01)	2.74 (0.01)	CytoplasmicMembrane	10	OTHER	1	Topology=o4-21i	Not Found	COG1826	U	Intracellular trafficking, secretion, and vesicular transport	PRK02958	tatA	Sec-independent protein translocase subunit TatA; Sec-independent protein translocase subunit TatA.
161	Acaty_c2588	AIA56432.1	hypothetical protein	1	1	235	25721.6	3.54 (0.01)	2.22 (0.01)	Unknown	2	OTHER	0	Topology=o	Not Found	NOT in COG	NOT in COG	NOT in COG	Not Found	Not Found	Not Found
162	Acaty_c0409	AIA54299.1	hypothetical protein	1	1	140	16228.1	2.48 (0.01)	3.23 (0.01)	Unknown	2	OTHER	0	Topology=o	Not Found	NOT in COG	NOT in COG	NOT in COG	Not Found	Not Found	Not Found
163	Acaty_c1384	AIA55250.1	outer membrane efflux protein	1	1	474	50309.8	2.91 (0.01)	2.8 (0.01)	OuterMembrane	10	OTHER	0	Topology=o	Not Found	COG1538	M	Cell wall/membrane/envelope biogenesis	COG1538	TolC	Outer membrane protein TolC [Cell wall/membrane/envelope biogenesis]; Outer membrane protein [Cell envelope biogenesis, outer membrane / Intracellular trafficking and secretion].
164	Acaty_c2636	AIA56474.1	hypothetical protein	1	1	166	18363.6	3.03 (0.01)	2.64 (0.01)	Unknown	2.5	SP(Sec/SPI)	1	Topology=o10-32i	CS pos: 27-28. SWA-NV. Pr: 0.9632	COG1416	P	Inorganic ion transport and metabolism	cl00672	DrsE superfamily	DsrE/DsrF-like family; DsrE is a small soluble protein involved in intracellular sulfur reduction. This family also includes DsrF.
165	Acaty_c0909	AIA54785.1	Ribulose bisphosphate carboxylase small chain	1	1	110	13194	3.57 (0.01)	2.02 (0.01)	Unknown	2	OTHER	0	Topology=o	Not Found	COG4451	G	Carbohydrate transport and metabolism	pfam00101	RuBisCO_small	Ribulose bisphosphate carboxylase, small chain; Ribulose bisphosphate carboxylase, small chain.
166	Acaty_c1976	AIA55833.1	hypothetical protein	1	1	115	12627.3	3.88 (0.01)	1.52 (0)	Unknown	2	OTHER	0	Topology=o	Not Found	NOT in COG	NOT in COG	NOT in COG	Not Found	Not Found	Not Found
167	Acaty_c1244	AIA55112.1	Flagellin protein FlaB	1	1	524	52148	2.72 (0.01)	2.63 (0.01)	Extracellular	9.95	OTHER	0	Topology=o	Not Found	COG1344	N	Cell motility	cl35743	PRK08869 superfamily	polar flagellin E; polar flagellin E.
168	Acaty_c1516	AIA55381.1	Acetolactate synthase small subunit	1	1	164	18016.7	3.13 (0.01)	2.17 (0.01)	Cytoplasmic	9.97	OTHER	0	Topology=o	Not Found	COG0440	E	Amino acid transport and metabolism	PRK11895	ilvH	acetolactate synthase 3 regulatory subunit; Reviewed
169	Acaty_c1969	AIA55826.1	RND efflux system, outer membrane lipoprotein, NodT family	1	1	471	50866.4	3.07 (0.01)	2.15 (0.01)	OuterMembrane	9.95	OTHER	0	Topology=o	Not Found	COG1538	M	Cell wall/membrane/envelope biogenesis	cl36990	outer_NodT superfamily	efflux transporter, outer membrane factor (OMF) lipoprotein, NodT family; Members of this model comprise a subfamily of the Outer Membrane Factor (TCDB 1.B.17) porins. OMF proteins operate in conjunction with a primary transporter of the RND, MFS, ABC, or PET systems, and a MFP (membrane fusion protein) to tranport substrates across membranes. The complex thus formed allows transport (export) of …
170	Acaty_c0855	AIA54732.1	Rubrerythrin	1	1	138	15226.7	3.48 (0.01)	1.64 (0)	Cytoplasmic	8.96	OTHER	0	Topology=o	Not Found	COG1592	C	Energy production and conversion	cd01041	Rubrerythrin	Rubrerythrin, ferritin-like diiron-binding domain; Rubrerythrin domain is a nonheme iron binding domain found in many air-sensitive bacteria and archaea and member of a broad superfamily of ferritin-like diiron-carboxylate proteins. The homodimeric rubrerythrin protein contains a binuclear metal center located within a four helix bundle. Many, but not all, rubrerythrin proteins have a second doma…
171	Acaty_c0610	AIA54490.1	LSU ribosomal protein L7/L12 (P1/P2)	1	1	129	12944.8	2.84 (0.01)	2.07 (0.01)	Unknown	4.99	OTHER	0	Topology=o	Not Found	COG0222	J	Translation, ribosomal structure and biogenesis	PRK00157	rplL	50S ribosomal protein L7/L12; Reviewed
172	Acaty_c1221	AIA55089.1	hypothetical protein	1	1	153	16296.3	3.76 (0.01)	1.09 (0)	Unknown	2	OTHER	0	Topology=o	Not Found	COG3143	NT	Cell motility, Signal transduction mechanisms	cl01219	CheZ superfamily	Chemotaxis phosphatase, CheZ; This family represents the bacterial chemotaxis phosphatase, CheZ. This protein forms a dimer characterized by a long four-helix bundle, composed of two helices from each monomer. CheZ dephosphorylates CheY in a reaction that is essential to maintain a continuous chemotactic response to environmental changes. It is thought that CheZ's conserved residue Gln 147 orient…
173	Acaty_c2412	AIA56256.1	17 kDa surface antigen	1	1	118	11462.9	1.34 (0)	3.46 (0.01)	Unknown	2.5	LIPO(Sec/SPII)	2	Topology=i5-27o61-83i	CS pos: 16-17. LAG-CA. Pr: 0.9987	NOT in COG	NOT in COG	NOT in COG	Not Found	Not Found	Surface antigen
174	Acaty_c2118	AIA55972.1	Glucans biosynthesis protein G precursor	1	1	520	57478.2	2.14 (0.01)	2.42 (0.01)	Periplasmic	9.76	SP(Sec/SPI)	1	Topology=i12-34o	CS pos: 34-35. TWA-GA. Pr: 0.3054	COG3131	M	Cell wall/membrane/envelope biogenesis	pfam04349	MdoG	Periplasmic glucan biosynthesis protein, MdoG; This family represents MdoG, a protein that is necessary for the synthesis of periplasmic glucans. The function of MdoG remains unknown. It has been suggested that it may catalyze the addition of branches to a linear glucan backbone.
175	Acaty_m0206	AIA56779.1	hypothetical protein	1	1	291	30930.8	2.86 (0.01)	1.69 (0)	Unknown	2.5	SP(Sec/SPI)	0	Topology=o	CS pos: 23-24. ALA-AT. Pr: 0.9714	NOT in COG	NOT in COG	NOT in COG	Not Found	Not Found	Not Found
176	Acaty_c0920	AIA54796.1	hypothetical protein	1	1	73	7591.48	2.51 (0.01)	2.01 (0.01)	Unknown	2	OTHER	0	Topology=o	Not Found	NOT in COG	NOT in COG	NOT in COG	Not Found	Not Found	Not Found
177	Acaty_c2033	AIA55889.1	Starvation lipoprotein Slp	1	1	175	18768.5	1.95 (0.01)	2.54 (0.01)	Unknown	2.5	LIPO(Sec/SPII)	1	Topology=i7-29o	CS pos: 22-23. LGA-CS. Pr: 0.9769	COG3065	M	Cell wall/membrane/envelope biogenesis	cl01164	Slp superfamily	Outer membrane lipoprotein Slp family; Outer membrane lipoprotein Slp family.
178	Acaty_c2684	AIA56522.1	LSU ribosomal protein L34p	1	1	44	5187.29	2.65 (0.01)	1.75 (0.01)	Cytoplasmic	9.26	OTHER	0	Topology=i	Not Found	COG0230	J	Translation, ribosomal structure and biogenesis	PRK00399	rpmH	50S ribosomal protein L34; Reviewed
179	Acaty_c0947	AIA54823.1	Uncharacterized protein	1	1	103	11965.4	3.28 (0.01)	1.09 (0)	Cytoplasmic	8.96	OTHER	0	Topology=o	Not Found	COG3461	S	Function unknown	TIGR04535	ferrit_encaps	ferritin-like protein; Two families of proteins are known to be encoded, with some regularity, next to the gene for encapsulin (pfam04454), with surrounds the target protein to form a prokaryotic proteinaceous organelle. One is the family of enzymes that includes Dyp-type peroxidases. The other is this family, with a resemblance to bacterioferritins. Encapsulin-associated forms of the proteins in…
180	Acaty_c0028	AIA53920.1	ATP synthase F0 sector subunit b	1	1	159	17918.7	2.6 (0.01)	1.72 (0)	CytoplasmicMembrane	7.88	OTHER	1	Topology=o10-32i	Not Found	COG0711	C	Energy production and conversion	PRK05759	PRK05759	F0F1 ATP synthase subunit B; Validated
181	Acaty_c0794	AIA54671.1	Thioredoxin	1	1	108	11934.8	2.49 (0.01)	1.66 (0)	Cytoplasmic	9.26	OTHER	0	Topology=o	Not Found	COG3118	O	Posttranslational modification, protein turnover, chaperones	cl00388	Thioredoxin_like superfamily	Protein Disulfide Oxidoreductases and Other Proteins with a Thioredoxin fold; The thioredoxin (TRX)-like superfamily is a large, diverse group of proteins containing a TRX fold. Many members contain a classic TRX domain with a redox active CXXC motif. They function as protein disulfide oxidoreductases (PDOs), altering the redox state of target proteins via the reversible oxidation of their active…
182	Acaty_c1196	AIA55064.1	Multimodular transpeptidase-transglycosylase	1	1	828	90484.7	1.94 (0.01)	2.2 (0.01)	Unknown	4.44	OTHER	1	Topology=i21-43o	Not Found	COG5009	M	Cell wall/membrane/envelope biogenesis	cl34862	MrcA superfamily	Membrane carboxypeptidase/penicillin-binding protein [Cell wall/membrane/envelope biogenesis]; Membrane carboxypeptidase/penicillin-binding protein [Cell envelope biogenesis, outer membrane].
183	Acaty_c2212	AIA56066.1	hypothetical protein	1	1	176	18553.9	1.98 (0.01)	2.07 (0.01)	Unknown	2.5	SP(Sec/SPI)	0	Topology=o	CS pos: 26-27. AAA-AT. Pr: 0.4432	cl21600	NOT in COG	NOT in COG	cd14797	DUF302	Uncharacterized domain family DUF302; These domains are mostly found in bacterial single-domain proteins and have been shown to form homodimers; they may also bind zinc. Also characterized as COG3439.
184	Acaty_c1169	AIA55039.1	DNA-binding protein HU-beta	1	1	90	9573.96	2.57 (0.01)	1.46 (0)	Cytoplasmic	9.26	OTHER	0	Topology=o	Not Found	COG0776	L	Replication, recombination and repair	cd13831	HU	histone-like DNA-binding protein HU; This subfamily includes HU and HU-like domains. HU is a conserved nucleoid-associated protein (NAP) which binds non-specifically to duplex DNA with a particular preference for targeting nicked and bent DNA. It is highly basic and contributes to chromosomal compaction and maintenance of negative supercoiling, thus often referred to as histone-like protein. HU c…
185	Acaty_c2248	AIA56102.1	TonB-dependent receptor	1	1	766	84207.3	1.9 (0.01)	2.13 (0.01)	OuterMembrane	9.52	SP(Sec/SPI)	0	Topology=o	CS pos: 23-24. VFG-ST. Pr: 0.5717	COG1629	P	Inorganic ion transport and metabolism	cl21487	OM_channels superfamily	Porin superfamily. These outer membrane channels share a beta-barrel structure that differ in strand and shear number. Classical (gram-negative ) porins are non-specific channels for small hydrophillic molecules and form 16 beta-stranded barrels (16,20), which associate as trimers. Maltoporin-like channels have specificities for various sugars and form 18 beta-stranded barrels (18,22), which asso…
186	Acaty_c0781	AIA54658.1	hypothetical protein	1	1	293	30598.2	2.01 (0.01)	1.99 (0.01)	Unknown	2	OTHER	1	Topology=i121-143o	Not Found	NOT in COG	NOT in COG	NOT in COG	cl37860| cl41526	TPR_11 superfamily| C39_PA2778_fam superfamily	TPR repeat; TPR repeat.| PA2778 family cysteine peptidase; Members of this family are MEROPS classification C39 family cysteine peptidases, a group that includes many processing enzyme for peptide natural products such as lantibiotics and other bacteriocins. This family, more specifically, includes PA2778 as found in Pseudomonas aeruginosa. All members of the defining seed alignment are encoded i…
187	Acaty_c1963	AIA55821.1	Hypothetical protein in Cyanoglobin locus	1	1	365	38605.8	1.94 (0.01)	2.03 (0.01)	Unknown	2.5	SP(Sec/SPI)	1	Topology=i13-35o	CS pos: 31-32. AHG-AI. Pr: 0.7042	NOT in COG	NOT in COG	NOT in COG	pfam11231	DUF3034	Protein of unknown function (DUF3034); This family of proteins with unknown function appears to be restricted to Proteobacteria.
188	Acaty_c2011	AIA55868.1	hypothetical protein	1	1	143	15219.4	2.77 (0.01)	1.19 (0)	Unknown	2.5	LIPO(Sec/SPII)	0	Topology=o	CS pos: 19-20. LGG-CS. Pr: 0.9960	NOT in COG	NOT in COG	NOT in COG	Not Found	Not Found	Not Found
189	Acaty_c0827	AIA54704.1	Ribosome recycling factor	1	1	186	20687.7	1.67 (0)	2.18 (0.01)	Cytoplasmic	9.97	OTHER	0	Topology=o	Not Found	COG0233	J	Translation, ribosomal structure and biogenesis	PRK00083	frr	ribosome recycling factor; Reviewed
190	Acaty_c0071	AIA53963.1	Fructose-bisphosphate aldolase class II	1	1	356	38362.8	1.96 (0.01)	1.83 (0.01)	Cytoplasmic	9.97	OTHER	0	Topology=o	Not Found	COG0191	G	Carbohydrate transport and metabolism	PRK09196	PRK09196	fructose-bisphosphate aldolase class II; fructose-bisphosphate aldolase class II.
191	Acaty_c1104	AIA54974.1	NLP/P60 protein	1	1	211	22494.6	1.46 (0)	2.31 (0.01)	Unknown	2	LIPO(Sec/SPII)	0	Topology=o	CS pos: 34-35. LGG-CA. Pr: 0.9480	COG0791	M	Cell wall/membrane/envelope biogenesis	pfam00877	NLPC_P60	NlpC/P60 family; The function of this domain is unknown. It is found in several lipoproteins.
192	Acaty_c1703	AIA55563.1	hypothetical protein	1	1	80	8851.25	1.23 (0)	2.54 (0.01)	Unknown	2.5	SP(Sec/SPI)	0	Topology=o	CS pos: 25-26. AQA-EP. Pr: 0.8922	NOT in COG	NOT in COG	NOT in COG	Not Found	Not Found	Not Found
193	Acaty_c0324	AIA54214.1	Accessory colonization factor AcfC	1	1	229	25402.2	1.47 (0)	2.27 (0.01)	Unknown	2	OTHER	0	Topology=o	Not Found	COG4588	M	Cell wall/membrane/envelope biogenesis	cd13519	PBP2_PEB3_AcfC	Ligand-binding domain of a glycoprotein adhesion and an accessory colonization factor, a member of the type 2 periplasmic binding fold superfamily; PEB3 is a glycoprotein adhesion from Campylobacter jejuni whose structure suggests a functional role in transport, and resembles PEB1a, an Asp/Glu transporter and an adhesin. The overall structure of PEB3 is a dimer and is similar to that of other typ…
194	Acaty_c2192	AIA56046.1	hypothetical protein	1	1	271	30517.6	1.53 (0)	1.99 (0.01)	Cytoplasmic	8.96	OTHER	0	Topology=o	Not Found	COG1579	R	General function prediction only	Not Found	Not Found	Not Found
195	Acaty_c1766	AIA55626.1	Outer membrane component of tripartite multidrug resistance system	1	1	466	50499.6	1.81 (0.01)	1.66 (0)	OuterMembrane	9.92	LIPO(Sec/SPII)	0	Topology=o	CS pos: 10-11. VGG-CA. Pr: 0.6819	COG1538	M	Cell wall/membrane/envelope biogenesis	cl36990	outer_NodT superfamily	efflux transporter, outer membrane factor (OMF) lipoprotein, NodT family; Members of this model comprise a subfamily of the Outer Membrane Factor (TCDB 1.B.17) porins. OMF proteins operate in conjunction with a primary transporter of the RND, MFS, ABC, or PET systems, and a MFP (membrane fusion protein) to tranport substrates across membranes. The complex thus formed allows transport (export) of …
196	Acaty_c0265	AIA54156.1	LSU ribosomal protein L9p	1	1	148	16019.4	0.855 (0)	2.61 (0.01)	Cytoplasmic	9.97	OTHER	0	Topology=o	Not Found	COG0359	J	Translation, ribosomal structure and biogenesis	PRK00137	rplI	50S ribosomal protein L9; Reviewed
197	Acaty_c0480	AIA54368.1	Cobalt/zinc/cadmium efflux RND transporter, membrane fusion protein, CzcB family	1	1	351	38430.9	1.57 (0)	1.82 (0.01)	Unknown	4.9	SP(Sec/SPI)	0	Topology=o	CS pos: 31-32. TAA-AE. Pr: 0.5103	COG0845	MV	Cell wall/membrane/envelope biogenesis, Defense mechanisms	cl36959	RND_mfp superfamily	RND family efflux transporter, MFP subunit; This model represents the MFP (membrane fusion protein) component of the RND family of transporters. RND refers to Resistance, Nodulation, and cell Division. It is, in part, a subfamily of pfam00529 (Pfam release 7.5) but hits substantial numbers of proteins missed by that model. The related HlyD secretion protein, for which pfam00529 is named, is outsi…
198	Acaty_c2667	AIA56505.1	hypothetical protein	1	1	239	25227.8	1.76 (0.01)	1.62 (0)	Unknown	2.5	SP(Sec/SPI)	0	Topology=o	CS pos: 25-26. AGA-AG. Pr: 0.4778	NOT in COG	NOT in COG	NOT in COG	Not Found	Not Found	Not Found
199	Acaty_c0329	AIA54219.1	Rhodanese domain protein	1	1	149	16645.9	1.46 (0)	1.91 (0.01)	Cytoplasmic	8.96	OTHER	0	Topology=o	Not Found	COG0607	P	Inorganic ion transport and metabolism	cd01522	RHOD_1	Member of the Rhodanese Homology Domain superfamily, subgroup 1. This CD includes the putative rhodanese-related sulfurtransferases of several uncharacterized proteins.
200	Acaty_c1385	AIA55251.1	putative Co/Zn/Cd efflux system membrane fusion protein	1	1	391	41933	2.06 (0.01)	1.25 (0)	CytoplasmicMembrane	9.97	LIPO(Sec/SPII)	0	Topology=o	CS pos: 28-29. LAA-CA. Pr: 0.9795	COG0845	MV	Cell wall/membrane/envelope biogenesis, Defense mechanisms	cl36959	RND_mfp superfamily	RND family efflux transporter, MFP subunit; This model represents the MFP (membrane fusion protein) component of the RND family of transporters. RND refers to Resistance, Nodulation, and cell Division. It is, in part, a subfamily of pfam00529 (Pfam release 7.5) but hits substantial numbers of proteins missed by that model. The related HlyD secretion protein, for which pfam00529 is named, is outsi…
201	Acaty_c2431	AIA56275.1	hypothetical protein	1	1	154	16854.1	1.84 (0.01)	1.42 (0)	Unknown	2.5	SP(Sec/SPI)	0	Topology=o	CS pos: 24-25. VWA-RD. Pr: 0.9215	COG4731	S	Function unknown	cl01951	DUF2147 superfamily	Uncharacterized protein conserved in bacteria (DUF2147); This domain, found in various hypothetical prokaryotic proteins, has no known function.
202	Acaty_c2668	AIA56506.1	Translation initiation factor 2	1	1	234	24391.3	1.07 (0)	2.04 (0.01)	Unknown	2.5	SP(Sec/SPI)	1	Topology=i7-26o	CS pos: 26-27. ASA-EV. Pr: 0.9583	NOT in COG	NOT in COG	NOT in COG	Not Found	Not Found	Not Found
203	Acaty_1p0003	AIA56784.1	hypothetical protein	1	1	64	7144.2	0.912 (0)	2.19 (0.01)	Unknown	2	OTHER	0	Topology=o	Not Found	NOT in COG	NOT in COG	NOT in COG	Not Found	Not Found	Not Found
204	Acaty_c1541	AIA55406.1	RNA-binding protein Hfq	1	1	88	9828.37	1.69 (0)	1.41 (0)	Cytoplasmic	9.26	OTHER	0	Topology=o	Not Found	COG1923	T	Signal transduction mechanisms	PRK00395	hfq	RNA-binding protein Hfq; Provisional
205	Acaty_c2464	AIA56308.1	hypothetical protein	1	1	122	14406.5	2.5 (0.01)	0.575 (0)	Cytoplasmic	8.96	OTHER	0	Topology=i	Not Found	NOT in COG	NOT in COG	NOT in COG	Not Found	Not Found	Not Found
206	Acaty_c0621	AIA54501.1	LSU ribosomal protein L2p (L8e)	1	1	274	30261.7	1.55 (0)	1.49 (0)	Cytoplasmic	9.97	OTHER	0	Topology=o	Not Found	COG0090	J	Translation, ribosomal structure and biogenesis	PRK09374	rplB	50S ribosomal protein L2; Validated
207	Acaty_c0908	AIA54784.1	Ribulose bisphosphate carboxylase large chain	1	1	472	52671.8	1.7 (0)	1.29 (0)	Cytoplasmic	8.96	OTHER	0	Topology=o	Not Found	COG1850	G	Carbohydrate transport and metabolism	PRK04208	rbcL	ribulose bisophosphate carboxylase; Reviewed
208	Acaty_c1714	AIA55574.1	Heavy metal RND efflux outer membrane protein, CzcC family	1	1	431	47300.8	1.15 (0)	1.83 (0.01)	OuterMembrane	10	SP(Sec/SPI)	0	Topology=o	CS pos: 37-38. AEA-TT. Pr: 0.4787	COG1538	M	Cell wall/membrane/envelope biogenesis	cl34299	TolC superfamily	Outer membrane protein TolC [Cell wall/membrane/envelope biogenesis]; Outer membrane protein [Cell envelope biogenesis, outer membrane / Intracellular trafficking and secretion].
209	Acaty_c1238	AIA55106.1	Flagellar P-ring protein FlgI	1	1	381	38617.4	1.74 (0.01)	1.23 (0)	Periplasmic	9.76	SP(Sec/SPI)	1	Topology=i13-35o	CS pos: 34-35. VAA-ET. Pr: 0.7974	COG1706	N	Cell motility	PRK05303	flgI	flagellar basal body P-ring protein FlgI; flagellar basal body P-ring protein FlgI.
210	Acaty_c0573	AIA54457.1	hypothetical protein	1	1	118	13308.1	1.53 (0)	1.42 (0)	Unknown	2.5	TAT(Tat/SPI)	1	Topology=o10-32i	CS pos: 37-38. PQA-GE. Pr: 0.0830	NOT in COG	NOT in COG	NOT in COG	pfam12732	YtxH	YtxH-like protein; This family of proteins is found in bacteria. Proteins in this family are typically between 100 and 143 amino acids in length. The N-terminal region is the most conserved. Proteins is this family are functionally uncharacterized.
211	Acaty_c1951	AIA55809.1	Bona fide RidA/YjgF/TdcF/RutC subgroup	1	1	130	13637.7	1.98 (0.01)	0.923 (0)	Cytoplasmic	9.26	OTHER	0	Topology=i	Not Found	COG0251	V	Defense mechanisms	cl10015	YjgF_YER057c_UK114_family superfamily	YjgF, YER057c, and UK114 belong to a large family of proteins present in bacteria, archaea, and eukaryotes with no definitive function. The conserved domain is similar in structure to chorismate mutase but there is no sequence similarity and no functional connection. Members of this family have been implicated in isoleucine (Yeo7, Ibm1, aldR) and purine (YjgF) biosynthesis, as well as threonine a…
212	Acaty_c1691	AIA55551.1	hypothetical protein	1	1	393	40989.9	1.59 (0)	1.3 (0)	Extracellular	9.65	SP(Sec/SPI)	1	Topology=i12-34o	CS pos: 30-31. ASA-LT. Pr: 0.7092	NOT in COG	NOT in COG	NOT in COG	pfam07642	BBP2	Putative beta-barrel porin-2, OmpL-like. bbp2; BBP2 is a family of putative porin proteins that are likely to be outer membrane beta barrel proteins porins.
213	Acaty_c0431	AIA54321.1	putative Fe(2+)-trafficking protein YggX	1	1	90	10382.8	1.56 (0)	1.31 (0)	Unknown	2	OTHER	0	Topology=i	Not Found	COG2924	PO	Inorganic ion transport and metabolism, Posttranslational modification, protein turnover, chaperones	PRK05408	PRK05408	oxidative damage protection protein; Provisional
214	Acaty_c0389	AIA54279.1	Outer membrane protein Imp	1	1	708	79010.9	1.45 (0)	1.39 (0)	OuterMembrane	9.93	SP(Sec/SPI)	0	Topology=o	CS pos: 23-24. AWG-SP. Pr: 0.8950	COG1452	M	Cell wall/membrane/envelope biogenesis	cl34269	LptD superfamily	LPS assembly outer membrane protein LptD (organic solvent tolerance protein OstA) [Cell wall/membrane/envelope biogenesis]; Organic solvent tolerance protein OstA [Cell envelope biogenesis, outer membrane].
215	Acaty_c0635	AIA54515.1	SSU ribosomal protein S5p (S2e)	1	1	176	18559.3	1.59 (0)	1.25 (0)	Cytoplasmic	9.26	OTHER	0	Topology=i	Not Found	COG0098	J	Translation, ribosomal structure and biogenesis	PRK00550	rpsE	30S ribosomal protein S5; Validated
216	Acaty_c2352	AIA56199.1	LSU ribosomal protein L28p	1	1	66	7767.99	2.39 (0.01)	0.447 (0)	Cytoplasmic	9.26	OTHER	0	Topology=o	Not Found	COG0227	J	Translation, ribosomal structure and biogenesis	PRK00359	rpmB	50S ribosomal protein L28; Reviewed
217	Acaty_c2315	AIA56162.1	ErfK/YbiS/YcfS/YnhG family protein	1	1	347	38345	1.4 (0)	1.42 (0)	Unknown	2.5	SP(Sec/SPI)	1	Topology=i7-29o	CS pos: 27-28. AAA-AE. Pr: 0.7855	COG1376	M	Cell wall/membrane/envelope biogenesis	cl32489	PRK10260 superfamily	L,D-transpeptidase; Provisional
218	Acaty_c0759	AIA54637.1	hypothetical protein	1	1	114	12481.1	1.2 (0)	1.56 (0)	Cytoplasmic	8.96	OTHER	0	Topology=o	Not Found	NOT in COG	NOT in COG	NOT in COG	Not Found	Not Found	Not Found
219	Acaty_c2208	AIA56062.1	Sulfur oxidation protein SoxX	1	1	132	14225.5	1.86 (0.01)	0.879 (0)	Unknown	2	SP(Sec/SPI)	0	Topology=o	CS pos: 30-31. VQA-AE. Pr: 0.9109	COG2010	C	Energy production and conversion	cl21467	Cytochrom_C superfamily	Cytochrome c; The Pfam entry does not include all Prosite members. The cytochrome 556 and cytochrome c' families are not included. All these are now in a new clan together. The C-terminus of DUF989, pfam06181, has now been merged into this family.
220	Acaty_c2351	AIA56198.1	LSU ribosomal protein L33p	1	1	51	6030.02	2.15 (0.01)	0.585 (0)	Cytoplasmic	9.26	OTHER	0	Topology=i	Not Found	COG0267	J	Translation, ribosomal structure and biogenesis	PRK00595	rpmG	50S ribosomal protein L33; Validated
221	Acaty_c0614	AIA54494.1	SSU ribosomal protein S7p (S5e)	1	1	156	18050	2.06 (0.01)	0.658 (0)	Cytoplasmic	9.97	OTHER	0	Topology=o	Not Found	COG0049	J	Translation, ribosomal structure and biogenesis	PRK05302	PRK05302	30S ribosomal protein S7; Validated
222	Acaty_c0067	AIA53959.1	NAD-dependent glyceraldehyde-3-phosphate dehydrogenase	1	1	338	36662.1	1.9 (0.01)	0.814 (0)	Cytoplasmic	9.97	OTHER	0	Topology=o	Not Found	COG0057	G	Carbohydrate transport and metabolism	COG0057	GapA	Glyceraldehyde-3-phosphate dehydrogenase/erythrose-4-phosphate dehydrogenase [Carbohydrate transport and metabolism]; Glyceraldehyde-3-phosphate dehydrogenase/erythrose-4-phosphate dehydrogenase [Carbohydrate transport and metabolism].
223	Acaty_c0729	AIA54607.1	protein of unknown function DUF710	1	1	107	11488.1	0.884 (0)	1.75 (0.01)	Unknown	2	OTHER	0	Topology=o	Not Found	COG3027	D	Cell cycle control, cell division, chromosome partitioning	pfam05164	ZapA	Cell division protein ZapA; ZapA is a cell division protein which interacts with FtsZ. FtsZ is part of a mid-cell cytokinetic structure termed the Z-ring that recruits a hierarchy of fission related proteins early in the bacterial cell cycle. The interaction of FtsZ with ZapA drives its polymerization and promotes FtsZ filament bundling thereby contributing to the spatio-temporal tuning of the Z-…
224	Acaty_c0268	AIA54159.1	SSU ribosomal protein S6p	1	1	125	14476.3	1.36 (0)	1.27 (0)	Cytoplasmic	9.97	OTHER	0	Topology=o	Not Found	COG0360	J	Translation, ribosomal structure and biogenesis	PRK00453	rpsF	30S ribosomal protein S6; Reviewed
225	Acaty_c0900	AIA54776.1	hypothetical protein	1	1	120	12952.9	1.59 (0)	0.982 (0)	Unknown	2	OTHER	0	Topology=o	Not Found	COG2044	R	General function prediction only	cl00672	DrsE superfamily	DsrE/DsrF-like family; DsrE is a small soluble protein involved in intracellular sulfur reduction. This family also includes DsrF.
226	Acaty_c2198	AIA56052.1	Rhodanese-like domain protein	1	1	108	11519.2	1.89 (0.01)	0.67 (0)	Unknown	2	OTHER	0	Topology=o	Not Found	COG0607	P	Inorganic ion transport and metabolism	cd00158	RHOD	Rhodanese Homology Domain (RHOD); an alpha beta fold domain found duplicated in the rhodanese protein. The cysteine containing enzymatically active version of the domain is also found in the Cdc25 class of protein phosphatases and a variety of proteins such as sulfide dehydrogenases and certain stress proteins such as senesence specific protein 1 in plants, PspE and GlpE in bacteria and cyanide a…
227	Acaty_c1132	AIA55002.1	Nucleoside diphosphate kinase	1	1	142	15133.3	1.7 (0)	0.816 (0)	Extracellular	9.71	OTHER	0	Topology=o	Not Found	COG0105	F	Nucleotide transport and metabolism	PRK00668	ndk	mulitfunctional nucleoside diphosphate kinase/apyrimidinic endonuclease/3'-; Validated
228	Acaty_c1750	AIA55610.1	Hemerythrin HHE cation binding domain protein	1	1	152	16891.7	1.44 (0)	1.04 (0)	Cytoplasmic	8.96	OTHER	0	Topology=o	Not Found	COG5592	R	General function prediction only	pfam01814	Hemerythrin	Hemerythrin HHE cation binding domain; Iteration of the HHE family found it to be related to Hemerythrin. It also demonstrated that what has been described as a single domain in fact consists of two cation binding domains. Members of this family occur all across nature and are involved in a variety of processes. For instance, in Nereis diversicolor hemerythrin binds Cadmium so as to protect the o…
229	Acaty_c0859	AIA54736.1	Thioredoxin	1	1	127	13821.6	1.04 (0)	1.36 (0)	Cytoplasmic	9.26	OTHER	0	Topology=o	Not Found	COG3118	O	Posttranslational modification, protein turnover, chaperones	cl00388	Thioredoxin_like superfamily	Protein Disulfide Oxidoreductases and Other Proteins with a Thioredoxin fold; The thioredoxin (TRX)-like superfamily is a large, diverse group of proteins containing a TRX fold. Many members contain a classic TRX domain with a redox active CXXC motif. They function as protein disulfide oxidoreductases (PDOs), altering the redox state of target proteins via the reversible oxidation of their active…
230	Acaty_c0784	AIA54661.1	SSU ribosomal protein S20p	1	1	91	10164.6	1.02 (0)	1.33 (0)	Cytoplasmic	9.26	OTHER	0	Topology=i	Not Found	COG0268	J	Translation, ribosomal structure and biogenesis	PRK00239	rpsT	30S ribosomal protein S20; Reviewed
231	Acaty_c2230	AIA56084.1	hypothetical protein	1	1	120	12507.5	0.787 (0)	1.54 (0)	Unknown	2	OTHER	0	Topology=o	Not Found	cl00886	NOT in COG	NOT in COG	cl00886	Robl_LC7 superfamily	Roadblock/LC7 domain; This family includes proteins that are about 100 amino acids long and have been shown to be related. Members of this family of proteins are associated with both flagellar outer arm dynein and Drosophila and rat brain cytoplasmic dynein. It is proposed that roadblock/LC7 family members may modulate specific dynein functions. This family also includes Golgi-associated MP1 adap…
232	Acaty_c1455	AIA55321.1	Sulfide-quinone reductase	1	1	435	47720.1	1.39 (0)	0.926 (0)	Cytoplasmic	8.96	OTHER	0	Topology=o	Not Found	COG0446	I	Lipid transport and metabolism	COG0446	FadH2	NADPH-dependent 2,4-dienoyl-CoA reductase, sulfur reductase, or a related oxidoreductase [Lipid transport and metabolism]; Uncharacterized NAD(FAD)-dependent dehydrogenases [General function prediction only].
233	Acaty_c1494	AIA55360.1	Thioredoxin	1	1	130	14548	1.8 (0.01)	0.516 (0)	Cytoplasmic	9.97	OTHER	0	Topology=o	Not Found	COG3118	O	Posttranslational modification, protein turnover, chaperones	cl32621	PRK10996 superfamily	thioredoxin 2; Provisional
234	Acaty_c2580	AIA56424.1	hypothetical protein	1	1	331	36595.1	1.17 (0)	1.14 (0)	Unknown	4.9	SP(Sec/SPI)	1	Topology=i7-26o	CS pos: 25-26. LGA-AE. Pr: 0.5459	NOT in COG	NOT in COG	NOT in COG	Not Found	Not Found	Not Found
235	Acaty_c0484	AIA54372.1	Propeptide PepSY amd peptidase M4	1	1	99	10422.9	0.995 (0)	1.3 (0)	Unknown	2.5	SP(Sec/SPI)	1	Topology=i5-23o	CS pos: 22-23. AMA-FK. Pr: 0.9481	COG3212	S	Function unknown	pfam03413	PepSY	Peptidase propeptide and YPEB domain; This region is likely to have an protease inhibitory function (personal obs:C Yeats). This model is likely to miss some members of this family as the separation from signal to noise is not clear. The name is derived from Peptidase _ Bacillus subtilis YPEB.
236	Acaty_c0267	AIA54158.1	SSU ribosomal protein S18p	1	1	92	10641.2	0.968 (0)	1.26 (0)	Cytoplasmic	9.26	OTHER	0	Topology=i	Not Found	COG0238	J	Translation, ribosomal structure and biogenesis	PRK00391	rpsR	30S ribosomal protein S18; Reviewed
237	Acaty_c0620	AIA54500.1	LSU ribosomal protein L23p (L23Ae)	1	1	97	10932.8	0.942 (0)	1.23 (0)	Cytoplasmic	9.26	OTHER	0	Topology=o	Not Found	COG0089	J	Translation, ribosomal structure and biogenesis	PRK05738	rplW	50S ribosomal protein L23; Reviewed
238	Acaty_c0477	AIA54365.1	Multimodular transpeptidase-transglycosylase	1	1	825	90938.3	0.931 (0)	1.21 (0)	Unknown	4.44	OTHER	1	Topology=i12-34o	Not Found	COG5009	M	Cell wall/membrane/envelope biogenesis	cl34862	MrcA superfamily	Membrane carboxypeptidase/penicillin-binding protein [Cell wall/membrane/envelope biogenesis]; Membrane carboxypeptidase/penicillin-binding protein [Cell envelope biogenesis, outer membrane].
239	Acaty_c0607	AIA54487.1	LSU ribosomal protein L11p (L12e)	1	1	142	15073.6	0.921 (0)	1.2 (0)	Cytoplasmic	9.26	OTHER	0	Topology=o	Not Found	COG0080	J	Translation, ribosomal structure and biogenesis	PRK00140	rplK	50S ribosomal protein L11; Validated
240	Acaty_c1208	AIA55076.1	NADH dehydrogenase	1	1	430	46907.5	1.29 (0)	0.826 (0)	Cytoplasmic	8.96	OTHER	0	Topology=o	Not Found	COG1252	C	Energy production and conversion	cl39093	Pyr_redox_2 superfamily	Pyridine nucleotide-disulphide oxidoreductase; This family includes both class I and class II oxidoreductases and also NADH oxidases and peroxidases. This domain is actually a small NADH binding domain within a larger FAD binding domain.
241	Acaty_c0632	AIA54512.1	SSU ribosomal protein S8p (S15Ae)	1	1	129	13845	0.694 (0)	1.34 (0)	Cytoplasmic	9.97	OTHER	0	Topology=o	Not Found	COG0096	J	Translation, ribosomal structure and biogenesis	PRK00136	rpsH	30S ribosomal protein S8; Validated
242	Acaty_c2237	AIA56091.1	hypothetical protein	1	1	98	11478.2	0.884 (0)	1.15 (0)	Unknown	2	OTHER	0	Topology=i	Not Found	NOT in COG	NOT in COG	NOT in COG	Not Found	Not Found	Not Found
243	Acaty_c1483	AIA55349.1	Phosphate ABC transporter, periplasmic phosphate-binding protein PstS	1	1	341	36408.8	1.02 (0)	0.978 (0)	Periplasmic	9.76	SP(Sec/SPI)	0	Topology=o	CS pos: 23-24. VQA-AE. Pr: 0.9859	COG0226	P	Inorganic ion transport and metabolism	cl21456	Periplasmic_Binding_Protein_Type_2 superfamily	Type 2 periplasmic binding fold superfamily; This evolutionary model and hierarchy represent the ligand-binding domains found in solute binding proteins that serve as initial receptors in the transport, signal transduction and channel gating. The PBP2 proteins share the same architecture as periplasmic binding proteins type 1 (PBP1), but have a different topology. They are typically comprised of …
244	Acaty_c1223	AIA55091.1	hypothetical protein	1	1	109	11651.2	0.863 (0)	1.12 (0)	Unknown	2	OTHER	0	Topology=o	Not Found	COG3087	D	Cell cycle control, cell division, chromosome partitioning	pfam05036	SPOR	Sporulation related domain; This 70 residue domain is composed of two 35 residue repeats found in proteins involved in sporulation and cell division such as FtsN, DedD, and CwlM. This domain is involved in binding peptidoglycan. Two tandem repeats fold into a pseudo-2-fold symmetric single-domain structure containing numerous contacts between the repeats. FtsN is an essential cell division protei…
245	Acaty_c2264	AIA56117.1	hypothetical protein	1	1	207	22524.8	1.46 (0)	0.51 (0)	Cytoplasmic	8.96	OTHER	0	Topology=o	Not Found	NOT in COG	NOT in COG	NOT in COG	cl02872	DHQ_Fe-ADH superfamily	Dehydroquinate synthase-like (DHQ-like) and iron-containing alcohol dehydrogenases (Fe-ADH); This superfamily consists of two subgroups: the dehydroquinate synthase (DHQS)-like, and a large metal-containing alcohol dehydrogenases (ADH), known as iron-containing alcohol dehydrogenases. Dehydroquinate synthase (DHQS) catalyzes the conversion of 3-deoxy-D-arabino-heptulosonate-7-phosphate (DAHP) to …
246	Acaty_c0796	AIA54673.1	LSU ribosomal protein L31p	1	1	69	7679.73	0.832 (0)	1.09 (0)	Cytoplasmic	9.26	OTHER	0	Topology=i	Not Found	COG0254	J	Translation, ribosomal structure and biogenesis	PRK00019	rpmE	50S ribosomal protein L31; Reviewed
247	Acaty_c2193	AIA56047.1	CoB--CoM heterodisulfide reductase subunit A	1	1	351	37716.1	1.27 (0)	0.646 (0)	Unknown	4.9	OTHER	1	Topology=i7-26o	Not Found	COG1148	C	Energy production and conversion	cl34141	HdrA superfamily	Heterodisulfide reductase, subunit A (polyferredoxin) [Energy production and conversion]; Heterodisulfide reductase, subunit A and related polyferredoxins [Energy production and conversion].
248	Acaty_c2401	AIA56246.1	LSU ribosomal protein L20p	1	1	121	13995.3	1.02 (0)	0.896 (0)	Cytoplasmic	9.26	OTHER	0	Topology=o	Not Found	COG0292	J	Translation, ribosomal structure and biogenesis	PRK05185	rplT	50S ribosomal protein L20; Provisional
249	Acaty_c0864	AIA54741.1	Soluble lytic murein transglycosylase precursor	1	1	650	71157	0.856 (0)	1.03 (0)	Unknown	6.53	OTHER	0	Topology=o	Not Found	COG0741	M	Cell wall/membrane/envelope biogenesis	cd13401| cl30778	Slt70-like| MltE superfamily	70kDa soluble lytic transglycosylase (Slt70) and similar proteins; Catalytic domain of the 70kda soluble lytic transglycosylase (LT)-like proteins, which also have an N-terminal U-shaped U-domain and a linker L-domain. LTs catalyze the cleavage of the beta-1,4-glycosidic bond between N-acetylmuramic acid (MurNAc) and N-acetyl-D-glucosamine (GlcNAc), as do \goose-type\\ lysozymes. However, in addi…
250	Acaty_c0385	AIA54275.1	Glutaredoxin-related protein	1	1	110	12242	1.23 (0)	0.628 (0)	Unknown	2	OTHER	0	Topology=o	Not Found	COG0278	O	Posttranslational modification, protein turnover, chaperones	TIGR00365	TIGR00365	monothiol glutaredoxin, Grx4 family; The gene for the member of this glutaredoxin family in E. coli, originally designated ydhD, is now designated grxD. Its protein, Grx4, is a monothiol glutaredoxin similar to Grx5 of yeast, which is involved in iron-sulfur cluster formation. [Energy metabolism, Electron transport]
251	Acaty_c1109	AIA54979.1	TonB-dependent receptor	1	1	767	82786.7	1.06 (0)	0.776 (0)	Unknown	2.5	SP(Sec/SPI)	0	Topology=o	CS pos: 27-28. ILA-AT. Pr: 0.5125	COG1629	P	Inorganic ion transport and metabolism	cl21487	OM_channels superfamily	Porin superfamily. These outer membrane channels share a beta-barrel structure that differ in strand and shear number. Classical (gram-negative ) porins are non-specific channels for small hydrophillic molecules and form 16 beta-stranded barrels (16,20), which associate as trimers. Maltoporin-like channels have specificities for various sugars and form 18 beta-stranded barrels (18,22), which asso…
252	Acaty_c0623	AIA54503.1	LSU ribosomal protein L22p (L17e)	1	1	99	10641.4	0.563 (0)	1.26 (0)	Cytoplasmic	9.97	OTHER	0	Topology=o	Not Found	COG0091	J	Translation, ribosomal structure and biogenesis	PRK00565	rplV	50S ribosomal protein L22; Reviewed
253	Acaty_c2494	AIA56338.1	Stringent starvation protein A	1	1	206	23714.4	1.11 (0)	0.681 (0)	Cytoplasmic	9.97	OTHER	0	Topology=o	Not Found	COG0625	O	Posttranslational modification, protein turnover, chaperones	cl35840	sspA superfamily	stringent starvation protein A; Provisional
254	Acaty_c1992	AIA55849.1	CBS domain protein	1	1	197	21719.2	0.778 (0)	1.01 (0)	Cytoplasmic	8.96	OTHER	0	Topology=o	Not Found	COG0517	T	Signal transduction mechanisms	cd04640	CBS_pair_proteobact	Two tandem repeats of the cystathionine beta-synthase (CBS pair) domains present in proteobacteria; The CBS domain, named after human CBS, is a small domain originally identified in cystathionine beta-synthase and is subsequently found in a wide range of different proteins. CBS domains usually occur in tandem repeats. They associate to form a so-called Bateman domain or a CBS pair based on crysta…
255	Acaty_c0363	AIA54253.1	Phosphoribulokinase	1	1	290	32828.3	1.01 (0)	0.765 (0)	Cytoplasmic	8.96	OTHER	0	Topology=o	Not Found	COG3954	G	Carbohydrate transport and metabolism	PRK15453	PRK15453	phosphoribulokinase; Provisional
256	Acaty_c1773	AIA55633.1	Cardiolipin synthetase	1	1	313	35332.3	0.919 (0)	0.853 (0)	Cytoplasmic	8.96	OTHER	0	Topology=o	Not Found	COG1502	I	Lipid transport and metabolism	cd09128| cl15239	PLDc_unchar1_2| PLDc_SF superfamily	Putative catalytic domain, repeat 2, of uncharacterized phospholipase D-like proteins; Putative catalytic domain, repeat 2, of uncharacterized phospholipase D (PLD, EC 3.1.4.4)-like proteins. PLD enzymes hydrolyze phospholipid phosphodiester bonds to yield phosphatidic acid and a free polar head group. They can also catalyze transphosphatidylation of phospholipids to acceptor alcohols. Members of…
257	Acaty_c1209	AIA55077.1	hypothetical protein	1	1	289	31222.9	1.09 (0)	0.648 (0)	Cytoplasmic	8.96	OTHER	0	Topology=o	Not Found	COG2427	S	Function unknown	Not Found	Not Found	Not Found
258	Acaty_c1195	AIA55063.1	Thiol peroxidase, Tpx-type	1	1	165	17834.4	0.741 (0)	0.967 (0)	Unknown	5.41	OTHER	0	Topology=o	Not Found	COG2077	O	Posttranslational modification, protein turnover, chaperones	PRK00522	tpx	thiol peroxidase; thiol peroxidase.
259	Acaty_c1135	AIA55005.1	putative membrane protein	1	1	357	36564.2	1.02 (0)	0.672 (0)	Unknown	2	OTHER	1	Topology=i107-129o	Not Found	COG1426	D	Cell cycle control, cell division, chromosome partitioning	pfam13413| pfam13464| cl34261	HTH_25| DUF4115| RodZ superfamily	Helix-turn-helix domain; This domain is a helix-turn-helix domain that probably binds to DNA.| Domain of unknown function (DUF4115); This short domain is often found at the C-terminus of proteins containing a helix-turn-helix domain. The function of this domain is unknown.| Cytoskeletal protein RodZ, contains Xre-like HTH and DUF4115 domains [Cell cycle control, cell division, chromosome partitio…
260	Acaty_c2679	AIA56517.1	Small heat shock protein	1	1	148	16566.7	1.48 (0)	0.205 (0)	Cytoplasmic	8.96	OTHER	0	Topology=o	Not Found	COG0071	O	Posttranslational modification, protein turnover, chaperones	COG0071	IbpA	Molecular chaperone IbpA, HSP20 family [Posttranslational modification, protein turnover, chaperones]; Molecular chaperone (small heat shock protein) [Posttranslational modification, protein turnover, chaperones].
261	Acaty_c2287	AIA56140.1	Peptidyl-prolyl cis-trans isomerase ppiB	1	1	169	18397.6	1.26 (0)	0.397 (0)	Cytoplasmic	9.26	OTHER	0	Topology=o	Not Found	COG0652	O	Posttranslational modification, protein turnover, chaperones	cd01920	cyclophilin_EcCYP_like	cyclophilin_EcCYP_like: cyclophilin-type A-like peptidylprolyl cis- trans isomerase (PPIase) domain similar to the cytosolic E. coli cyclophilin A and Streptomyces antibioticus SanCyp18. Compared to the archetypal cyclophilin Human cyclophilin A, these have reduced affinity for cyclosporin A. E. coli cyclophilin A has a similar peptidylprolyl cis- trans isomerase activity to the human cyclophilin…
262	Acaty_c2335	AIA56182.1	hypothetical protein	1	1	125	13571.6	0.715 (0)	0.932 (0)	Unknown	2	OTHER	0	Topology=o	Not Found	COG2044	R	General function prediction only	cl00672	DrsE superfamily	DsrE/DsrF-like family; DsrE is a small soluble protein involved in intracellular sulfur reduction. This family also includes DsrF.
263	Acaty_c1002	AIA54875.1	Acyl carrier protein	1	1	82	9008.91	1.21 (0)	0.384 (0)	Cytoplasmic	9.97	OTHER	0	Topology=i	Not Found	COG0236	IQ	Lipid transport and metabolism, Secondary metabolites biosynthesis, transport and catabolism	PRK00982	acpP	acyl carrier protein; Provisional
264	Acaty_c0068	AIA53960.1	Phosphoglycerate kinase	1	1	398	41168.6	0.863 (0)	0.704 (0)	Cytoplasmic	9.97	OTHER	0	Topology=o	Not Found	COG0126	G	Carbohydrate transport and metabolism	PRK00073	pgk	phosphoglycerate kinase; Provisional
265	Acaty_c0030	AIA53922.1	ATP synthase alpha chain	1	1	514	55847.8	1.1 (0)	0.408 (0)	Cytoplasmic	9.97	OTHER	0	Topology=o	Not Found	COG0056	C	Energy production and conversion	PRK09281	PRK09281	F0F1 ATP synthase subunit alpha; Validated
266	Acaty_c0619	AIA54499.1	LSU ribosomal protein L4p (L1e)	1	1	205	22192.7	0.758 (0)	0.739 (0)	Cytoplasmic	9.26	OTHER	0	Topology=o	Not Found	COG0088	J	Translation, ribosomal structure and biogenesis	PRK05319	rplD	50S ribosomal protein L4; Provisional
267	Acaty_c0503	AIA54390.1	hypothetical protein	1	1	110	11833.5	0.842 (0)	0.648 (0)	Unknown	2	OTHER	0	Topology=o	Not Found	COG1416	P	Inorganic ion transport and metabolism	cl00672	DrsE superfamily	DsrE/DsrF-like family; DsrE is a small soluble protein involved in intracellular sulfur reduction. This family also includes DsrF.
268	Acaty_c0581	AIA54465.1	LSU ribosomal protein L19p	1	1	114	12644.6	0.463 (0)	1.01 (0)	Cytoplasmic	9.97	OTHER	0	Topology=o	Not Found	COG0335	J	Translation, ribosomal structure and biogenesis	PRK05338	rplS	50S ribosomal protein L19; Provisional
269	Acaty_c1239	AIA55107.1	Flagellar protein FlgJ (peptidoglycan hydrolase)	1	1	319	33319.4	0.995 (0)	0.459 (0)	Periplasmic	10	OTHER	0	Topology=o	Not Found	COG1705,COG3951	MNN	Cell wall/membrane/envelope biogenesis, Cell motilityCell motility	cl35366	flgJ superfamily	flagellar assembly peptidoglycan hydrolase FlgJ; flagellar assembly peptidoglycan hydrolase FlgJ.
270	Acaty_c0910	AIA54786.1	carboxysome shell protein CsoS2	1	1	821	86136.9	0.826 (0)	0.617 (0)	Extracellular	9.64	OTHER	0	Topology=o	Not Found	COG3170	NW	Cell motility, Extracellular structures	cl13692| cl13692	CsoS2_M superfamily| CsoS2_M superfamily	Carboxysome shell peptide mid-region; This domain family is found in bacteria and eukaryotes, and is approximately 430 amino acids in length. This family is annotated frequently as a carboxysome shell peptide, however there is little publication to confirm this.| Carboxysome shell peptide mid-region; This domain family is found in bacteria and eukaryotes, and is approximately 430 amino acids in l…
271	Acaty_c0811	AIA54688.1	Iron-sulfur cluster assembly scaffold protein IscU	1	1	141	14965.9	0.93 (0)	0.499 (0)	Cytoplasmic	9.26	OTHER	0	Topology=o	Not Found	COG0822	O	Posttranslational modification, protein turnover, chaperones	PRK11325	PRK11325	scaffold protein; Provisional
272	Acaty_c1953	AIA55811.1	DNA-directed RNA polymerase omega subunit	1	1	91	9849.09	0.615 (0)	0.802 (0)	Unknown	2	OTHER	0	Topology=o	Not Found	COG1758	K	Transcription	PRK00392	rpoZ	DNA-directed RNA polymerase subunit omega; Reviewed
273	Acaty_c0917	AIA54793.1	bacterioferritin possible associated with carboxysome	1	1	147	16514.6	0.343 (0)	1.07 (0)	Cytoplasmic	9.26	OTHER	0	Topology=o	Not Found	COG2193	P	Inorganic ion transport and metabolism	cl00264	Ferritin_like superfamily	Ferritin-like superfamily of diiron-containing four-helix-bundle proteins; Ferritin-like, diiron-carboxylate proteins participate in a range of functions including iron regulation, mono-oxygenation, and reactive radical production. These proteins are characterized by the fact that they catalyze dioxygen-dependent oxidation-hydroxylation reactions within diiron centers; one exception is manganese …
274	Acaty_c0645	AIA54525.1	SSU ribosomal protein S4p (S9e)	1	1	159	17913.4	0.741 (0)	0.667 (0)	Cytoplasmic	9.97	OTHER	0	Topology=o	Not Found	COG0522	J	Translation, ribosomal structure and biogenesis	PRK05327	rpsD	30S ribosomal protein S4; Validated
275	Acaty_c1979	AIA55836.1	ClpB protein	1	1	865	96587.4	0.806 (0)	0.588 (0)	Cytoplasmic	9.97	OTHER	0	Topology=o	Not Found	COG0542	O	Posttranslational modification, protein turnover, chaperones	TIGR03346	chaperone_ClpB	ATP-dependent chaperone ClpB; Members of this protein family are the bacterial ATP-dependent chaperone ClpB. This protein belongs to the AAA family, ATPases associated with various cellular activities (pfam00004). This molecular chaperone does not act as a protease, but rather serves to disaggregate misfolded and aggregated proteins. [Protein fate, Protein folding and stabilization]
276	Acaty_c1804	AIA55663.1	hypothetical protein	1	1	297	31886.6	0.746 (0)	0.632 (0)	CytoplasmicMembrane	9.86	SP(Sec/SPI)	0	Topology=o	CS pos: 41-42. ALA-GT. Pr: 0.2650	NOT in COG	NOT in COG	NOT in COG	cl22877	Autotransporter superfamily	Autotransporter beta-domain; Secretion of protein products occurs by a number of different pathways in bacteria. One of these pathways known as the type V pathway was first described for the IgA1 protease. The protein component that mediates secretion through the outer membrane is contained within the secreted protein itself, hence the proteins secreted in this way are called autotransporters. Th…
277	Acaty_c2400	AIA56245.1	LSU ribosomal protein L35p	1	1	65	7546.95	0.847 (0)	0.46 (0)	Cytoplasmic	9.26	OTHER	0	Topology=i	Not Found	COG0291	J	Translation, ribosomal structure and biogenesis	PRK00172	rpmI	50S ribosomal protein L35; Reviewed
278	Acaty_c0918	AIA54794.1	hypothetical protein	1	1	94	10793	0.557 (0)	0.726 (0)	Unknown	2	OTHER	0	Topology=o	Not Found	COG2154	H	Coenzyme transport and metabolism	Not Found	Not Found	Not Found
279	Acaty_c0779	AIA54656.1	efflux transporter, RND family, MFP subunit	1	1	374	38951.7	0.382 (0)	0.896 (0)	Unknown	2.5	SP(Sec/SPI)	1	Topology=i7-29o	CS pos: 26-27. AFA-AP. Pr: 0.9604	COG0845	MV	Cell wall/membrane/envelope biogenesis, Defense mechanisms	cl36959	RND_mfp superfamily	RND family efflux transporter, MFP subunit; This model represents the MFP (membrane fusion protein) component of the RND family of transporters. RND refers to Resistance, Nodulation, and cell Division. It is, in part, a subfamily of pfam00529 (Pfam release 7.5) but hits substantial numbers of proteins missed by that model. The related HlyD secretion protein, for which pfam00529 is named, is outsi…
280	Acaty_c0613	AIA54493.1	SSU ribosomal protein S12p (S23e)	1	1	123	13648.9	0.708 (0)	0.553 (0)	Cytoplasmic	9.26	OTHER	0	Topology=o	Not Found	COG0048	J	Translation, ribosomal structure and biogenesis	PRK05163	rpsL	30S ribosomal protein S12; Validated
281	Acaty_c2578	AIA56422.1	hypothetical protein	1	1	338	37694.4	0.604 (0)	0.648 (0)	Unknown	2.5	SP(Sec/SPI)	0	Topology=o	CS pos: 33-34. AWA-DD. Pr: 0.9548	NOT in COG	NOT in COG	NOT in COG	Not Found	Not Found	Not Found
282	Acaty_c0782	AIA54659.1	hypothetical protein	1	1	131	14576.8	0.395 (0)	0.854 (0)	Periplasmic	9.83	OTHER	0	Topology=o	Not Found	NOT in COG	NOT in COG	NOT in COG	Not Found	Not Found	Not Found
283	Acaty_c0630	AIA54510.1	LSU ribosomal protein L5p (L11e)	1	1	180	20274.9	0.632 (0)	0.574 (0)	Cytoplasmic	9.97	OTHER	0	Topology=o	Not Found	COG0094	J	Translation, ribosomal structure and biogenesis	PRK00010	rplE	50S ribosomal protein L5; Validated
284	Acaty_c0993	AIA54866.1	Superoxide dismutase (Mn)	1	1	205	23313.2	0.712 (0)	0.49 (0)	Cytoplasmic	8.96	OTHER	0	Topology=o	Not Found	COG0605	P	Inorganic ion transport and metabolism	cl29407	SodA superfamily	Superoxide dismutase [Inorganic ion transport and metabolism]; Superoxide dismutase [Inorganic ion transport and metabolism].
285	Acaty_c1496	AIA55362.1	Rhodanese-related sulfurtransferase	1	1	141	15330	0.373 (0)	0.802 (0)	Unknown	2	OTHER	1	Topology=o4-26i	Not Found	COG0607	P	Inorganic ion transport and metabolism	cd00158	RHOD	Rhodanese Homology Domain (RHOD); an alpha beta fold domain found duplicated in the rhodanese protein. The cysteine containing enzymatically active version of the domain is also found in the Cdc25 class of protein phosphatases and a variety of proteins such as sulfide dehydrogenases and certain stress proteins such as senesence specific protein 1 in plants, PspE and GlpE in bacteria and cyanide a…
286	Acaty_c0617	AIA54497.1	SSU ribosomal protein S10p (S20e)	1	1	103	11699.7	0.863 (0)	0.294 (0)	Cytoplasmic	9.97	OTHER	0	Topology=o	Not Found	COG0051	J	Translation, ribosomal structure and biogenesis	PRK00596	rpsJ	30S ribosomal protein S10; Reviewed
287	Acaty_c1942	AIA55800.1	hypothetical protein	1	1	134	14851.9	0.637 (0)	0.503 (0)	CytoplasmicMembrane	9.82	OTHER	1	Topology=i101-123o	Not Found	COG3264	M	Cell wall/membrane/envelope biogenesis	Not Found	Not Found	Not Found
288	Acaty_1p0002	AIA56783.1	hypothetical protein	1	1	111	12011.6	0.492 (0)	0.641 (0)	Unknown	2	OTHER	0	Topology=o	Not Found	NOT in COG	NOT in COG	NOT in COG	pfam11740	KfrA_N	Plasmid replication region DNA-binding N-term; The broad host-range plasmid RK2 is able to replicate in and be inherited in a stable manner in diverse Gram-negative bacterial species. It encodes a number of co-ordinately regulated operons including a central control korF1 operon that represses the kfrA operon. The KfrA polypeptide is a site-specific DNA-binding protein whose operator overlaps the…
289	Acaty_c0739	AIA54617.1	outer membrane efflux protein	1	1	439	47697.8	0.621 (0)	0.491 (0)	OuterMembrane	9.93	SP(Sec/SPI)	0	Topology=o	CS pos: 26-27. ADA-ST. Pr: 0.5003	COG1538	M	Cell wall/membrane/envelope biogenesis	COG1538	TolC	Outer membrane protein TolC [Cell wall/membrane/envelope biogenesis]; Outer membrane protein [Cell envelope biogenesis, outer membrane / Intracellular trafficking and secretion].
290	Acaty_c1440	AIA55306.1	CDP-abequose synthase	1	1	261	28330.3	0.559 (0)	0.553 (0)	Cytoplasmic	9.97	OTHER	0	Topology=o	Not Found	COG0426	C	Energy production and conversion	cl33867	NorV superfamily	Flavorubredoxin [Energy production and conversion]; Uncharacterized flavoproteins [Energy production and conversion].
291	Acaty_c1505	AIA55370.1	Sterol-binding domain protein	1	1	130	15205.8	0.621 (0)	0.49 (0)	Unknown	2	OTHER	0	Topology=o	Not Found	COG3255	I	Lipid transport and metabolism	pfam02036	SCP2	SCP-2 sterol transfer family; This domain is involved in binding sterols. It is found in the SCP2 protein, as well as the C-terminus of the enzyme estradiol 17 beta-dehydrogenase EC:1.1.1.62. The UNC-24 protein contains an SPFH domain pfam01145.
292	Acaty_c1092	AIA54962.1	putative carboxymuconolactone decarboxylase family protein	1	1	118	12474.5	0.472 (0)	0.615 (0)	Unknown	2	OTHER	0	Topology=o	Not Found	COG0599	R	General function prediction only	COG0599	YurZ	Uncharacterized conserved protein YurZ, alkylhydroperoxidase/carboxymuconolactone decarboxylase family [General function prediction only]; Uncharacterized homolog of gamma-carboxymuconolactone decarboxylase subunit [Function unknown].
293	Acaty_c2348	AIA56195.1	Chaperone protein DnaK	1	1	637	68414.2	0.631 (0)	0.453 (0)	Cytoplasmic	9.97	OTHER	0	Topology=o	Not Found	COG0443	O	Posttranslational modification, protein turnover, chaperones	PRK00290	dnaK	molecular chaperone DnaK; Provisional
294	Acaty_c2635	AIA56473.1	hypothetical protein	1	1	442	49098.9	0.598 (0)	0.474 (0)	CytoplasmicMembrane	9.86	SP(Sec/SPI)	1	Topology=i13-35o	CS pos: 29-30. AQA-AN. Pr: 0.9722	NOT in COG	NOT in COG	NOT in COG	Not Found	Not Found	Not Found
295	Acaty_c0901	AIA54777.1	Alkyl hydroperoxide reductase subunit C-like protein	1	1	200	22593.9	0.557 (0)	0.51 (0)	Cytoplasmic	9.97	OTHER	0	Topology=o	Not Found	COG0450	V	Defense mechanisms	cd03015	PRX_Typ2cys	Peroxiredoxin (PRX) family, Typical 2-Cys PRX subfamily; PRXs are thiol-specific antioxidant (TSA) proteins, which confer a protective role in cells through its peroxidase activity by reducing hydrogen peroxide, peroxynitrite, and organic hydroperoxides. The functional unit of typical 2-cys PRX is a homodimer. A unique intermolecular redox-active disulfide center is utilized for its activity. Upo…
296	Acaty_c0057	AIA53949.1	putative Co/Zn/Cd efflux system membrane fusion protein	1	1	383	40147.1	0.461 (0)	0.601 (0)	CytoplasmicMembrane	9.82	LIPO(Sec/SPII)	0	Topology=o	CS pos: 22-23. LSA-CQ. Pr: 0.9988	COG0845	MV	Cell wall/membrane/envelope biogenesis, Defense mechanisms	cl36959	RND_mfp superfamily	RND family efflux transporter, MFP subunit; This model represents the MFP (membrane fusion protein) component of the RND family of transporters. RND refers to Resistance, Nodulation, and cell Division. It is, in part, a subfamily of pfam00529 (Pfam release 7.5) but hits substantial numbers of proteins missed by that model. The related HlyD secretion protein, for which pfam00529 is named, is outsi…
297	Acaty_c0400	AIA54290.1	Ribosome hibernation protein YhbH	1	1	113	12827.4	0.458 (0)	0.597 (0)	Cytoplasmic	9.97	OTHER	0	Topology=o	Not Found	COG1544	J	Translation, ribosomal structure and biogenesis	cd00552	RaiA	RaiA (\ribosome-associated inhibitor A\\, also known as Protein Y (PY), YfiA, and SpotY, is a stress-response protein that binds the ribosomal subunit interface and arrests translation by interfering with aminoacyl-tRNA binding to the ribosomal A site. RaiA is also thought to counteract miscoding at the A site thus reducing translation errors. The RaiA fold structurally resembles the double-stran…
298	Acaty_c0685	AIA54565.1	Transcription elongation factor GreA	1	1	158	17353.5	1.05 (0)	0 (0)	Cytoplasmic	9.97	OTHER	0	Topology=o	Not Found	COG0782	K	Transcription	PRK00226	greA	transcription elongation factor GreA; Reviewed
299	Acaty_c0726	AIA54604.1	LSU ribosomal protein L25p	1	1	209	22985	0.544 (0)	0.499 (0)	Cytoplasmic	9.97	OTHER	0	Topology=o	Not Found	COG1825	J	Translation, ribosomal structure and biogenesis	PRK05618	PRK05618	50S ribosomal protein L25/general stress protein Ctc; Reviewed
300	Acaty_c1191	AIA55059.1	Type IV fimbrial biogenesis protein PilY1	1	1	678	69702.3	0.443 (0)	0.578 (0)	Unknown	6.04	SP(Sec/SPI)	0	Topology=o	CS pos: 31-32. AEA-AG. Pr: 0.8985	NOT in COG	NOT in COG	NOT in COG	cl41416	gliding_CglB superfamily	adventurous gliding motility lipoprotein CglB; CglB is an outer membrane lipoprotein required for A-motility in Myxococcus xanthus and other delta-proteobacteria. It is transferable between cells that have a compatible TraAB system, and was therefore named conditional (or cell contact-dependent) gliding motility protein B, or CglB.
301	Acaty_c0586	AIA54470.1	Thioredoxin domain-containing protein EC-YbbN	1	1	289	32037.5	0.369 (0)	0.629 (0)	Cytoplasmic	9.97	OTHER	0	Topology=o	Not Found	COG3118	O	Posttranslational modification, protein turnover, chaperones	cl34555	YbbN superfamily	Negative regulator of GroEL, contains thioredoxin-like and TPR-like domains [Posttranslational modification, protein turnover, chaperones]; Thioredoxin domain-containing protein [Posttranslational modification, protein turnover, chaperones].
302	Acaty_c0865	AIA54742.1	hypothetical protein	1	1	122	13568.5	0.428 (0)	0.559 (0)	Unknown	2	OTHER	0	Topology=o	Not Found	NOT in COG	NOT in COG	NOT in COG	Not Found	Not Found	Not Found
303	Acaty_c2196	AIA56050.1	NADH dehydrogenase	1	1	156	16924	0.548 (0)	0.437 (0)	Cytoplasmic	8.96	OTHER	2	Topology=i21-43o63-85i	Not Found	COG2210	C	Energy production and conversion	pfam13686	DrsE_2	DsrE/DsrF/DrsH-like family; DsrE is a small soluble protein involved in intracellular sulfur reduction. The family also includes YrkE proteins.
304	Acaty_c1489	AIA55355.1	Alkyl hydroperoxide reductase and/or thiol-specific antioxidant family (AhpC/TSA) protein	1	1	189	20426.2	0.628 (0)	0.355 (0)	Unknown	2	OTHER	0	Topology=o	Not Found	COG0526	O	Posttranslational modification, protein turnover, chaperones	cd02969	PRX_like1	Peroxiredoxin (PRX)-like 1 family; hypothetical proteins that show sequence similarity to PRXs. Members of this group contain a conserved cysteine that aligns to the first cysteine in the CXXC motif of TRX. This does not correspond to the peroxidatic cysteine found in PRXs, which aligns to the second cysteine in the CXXC motif of TRX. In addition, these proteins do not contain the other two conse…
305	Acaty_c0628	AIA54508.1	LSU ribosomal protein L14p (L23e)	1	1	122	13396.7	0.722 (0)	0.254 (0)	Cytoplasmic	9.26	OTHER	0	Topology=o	Not Found	COG0093	J	Translation, ribosomal structure and biogenesis	PRK05483	rplN	50S ribosomal protein L14; Validated
306	Acaty_c1236	AIA55104.1	Flagellar basal-body rod protein FlgG	1	1	243	25673.6	0.338 (0)	0.622 (0)	Extracellular	10	OTHER	0	Topology=o	Not Found	COG4786	N	Cell motility	PRK12693	flgG	flagellar basal body rod protein FlgG; Provisional
307	Acaty_m0133	AIA56706.1	hypothetical protein	1	1	228	24523.4	0.668 (0)	0.291 (0)	CytoplasmicMembrane	9.86	OTHER	1	Topology=i21-43o	Not Found	NOT in COG	NOT in COG	NOT in COG	Not Found	Not Found	Not Found
308	Acaty_c2194	AIA56048.1	CoB--CoM heterodisulfide reductase subunit B	1	1	447	50717.5	0.657 (0)	0.287 (0)	Cytoplasmic	8.96	OTHER	0	Topology=o	Not Found	COG2048,COG2048	CC	Energy production and conversionEnergy production and conversion	cl34396| cl34396	HdrB superfamily| HdrB superfamily	Heterodisulfide reductase, subunit B [Energy production and conversion]; Heterodisulfide reductase, subunit B [Energy production and conversion].| Heterodisulfide reductase, subunit B [Energy production and conversion]; Heterodisulfide reductase, subunit B [Energy production and conversion].
309	Acaty_c0728	AIA54606.1	hypothetical protein	1	1	85	10145.5	0.599 (0)	0.34 (0)	Cytoplasmic	8.96	OTHER	0	Topology=o	Not Found	COG1792	D	Cell cycle control, cell division, chromosome partitioning	Not Found	Not Found	Not Found
310	Acaty_c0643	AIA54523.1	SSU ribosomal protein S11p (S14e)	1	1	132	14281.3	0.668 (0)	0.238 (0)	Cytoplasmic	9.26	OTHER	0	Topology=i	Not Found	COG0100	J	Translation, ribosomal structure and biogenesis	PRK05309	PRK05309	30S ribosomal protein S11; Validated
311	Acaty_c2266	AIA56119.1	Glycine cleavage system transcriptional antiactivator GcvR	1	1	173	18327	0.497 (0)	0.399 (0)	Cytoplasmic	8.96	OTHER	0	Topology=o	Not Found	COG2716	E	Amino acid transport and metabolism	cl09141| cl09141	ACT superfamily| ACT superfamily	ACT domains are commonly involved in specifically binding an amino acid or other small ligand leading to regulation of the enzyme; Members of this CD belong to the superfamily of ACT regulatory domains. Pairs of ACT domains are commonly involved in specifically binding an amino acid or other small ligand leading to regulation of the enzyme. The ACT domain has been detected in a number of diverse …
312	Acaty_c1161	AIA55031.1	Integration host factor beta subunit	1	1	90	10553	0.57 (0)	0.326 (0)	Cytoplasmic	9.97	OTHER	0	Topology=o	Not Found	COG0776	L	Replication, recombination and repair	cl00257	HU_IHF superfamily	DNA sequence specific (IHF) and non-specific (HU) domains; This family includes integration host factor (IHF) and HU, also called type II DNA-binding proteins (DNABII), which are small dimeric proteins that specifically bind the DNA minor groove, inducing large bends in the DNA and serving as architectural factors in a variety of cellular processes such as recombination, initiation of replication…
313	Acaty_c0944	AIA54820.1	cyclic nucleotide-binding domain (cNMP-BD) protein	1	1	165	18553	0.49 (0)	0.394 (0)	Cytoplasmic	8.96	OTHER	0	Topology=o	Not Found	COG0664	T	Signal transduction mechanisms	cd00038	CAP_ED	effector domain of the CAP family of transcription factors; members include CAP (or cAMP receptor protein (CRP)), which binds cAMP, FNR (fumarate and nitrate reduction), which uses an iron-sulfur cluster to sense oxygen) and CooA, a heme containing CO sensor. In all cases binding of the effector leads to conformational changes and the ability to activate transcription. Cyclic nucleotide-binding d…
314	Acaty_c0631	AIA54511.1	SSU ribosomal protein S14p (S29e)	1	1	61	6985.39	0.382 (0)	0.498 (0)	Cytoplasmic	9.26	OTHER	0	Topology=i	Not Found	COG0199	J	Translation, ribosomal structure and biogenesis	PRK08061	rpsN	type Z 30S ribosomal protein S14; type Z 30S ribosomal protein S14.
315	Acaty_c0594	AIA54478.1	6,7-dimethyl-8-ribityllumazine synthase	1	1	145	15480.8	0.37 (0)	0.483 (0)	Cytoplasmic	9.26	OTHER	0	Topology=o	Not Found	COG0054	H	Coenzyme transport and metabolism	PRK00061	ribH	6,7-dimethyl-8-ribityllumazine synthase; Provisional
316	Acaty_c0647	AIA54527.1	LSU ribosomal protein L17p	1	1	105	11803.8	0.852 (0)	0 (0)	Cytoplasmic	9.26	OTHER	0	Topology=o	Not Found	COG0203	J	Translation, ribosomal structure and biogenesis	PRK05591	rplQ	50S ribosomal protein L17; Validated
317	Acaty_c2666	AIA56504.1	heavy metal binding protein	1	1	68	7301.36	0.364 (0)	0.475 (0)	CytoplasmicMembrane	9.82	OTHER	0	Topology=o	Not Found	COG2608	P	Inorganic ion transport and metabolism	cd00371	HMA	Heavy-metal-associated domain (HMA) is a conserved domain of approximately 30 amino acid residues found in a number of proteins that transport or detoxify heavy metals, for example, the CPx-type heavy metal ATPases and copper chaperones. HMA domain contains two cysteine residues that are important in binding and transfer of metal ions, such as copper, cadmium, cobalt and zinc. In the case of copp…
318	Acaty_c0530	AIA54415.1	Large exoproteins involved in heme utilization or adhesion	1	1	443	43973.2	0.59 (0)	0.244 (0)	Extracellular	9.65	SP(Sec/SPI)	1	Topology=i7-29o	CS pos: 25-26. AFA-GA. Pr: 0.7862	NOT in COG	NOT in COG	NOT in COG	Not Found	Not Found	Not Found
319	Acaty_c0078	AIA53970.1	OsmC/Ohr family protein	1	1	142	15454.8	0.61 (0)	0.22 (0)	Unknown	2	OTHER	0	Topology=o	Not Found	COG1765	R	General function prediction only	cl00767	OsmC superfamily	OsmC-like protein; Osmotically inducible protein C (OsmC) is a stress -induced protein found in E. Coli. This family also contains a organic hydroperoxide detoxification protein that has a novel pattern of oxidative stress regulation.
320	Acaty_c0767	AIA54645.1	Protein export cytoplasm chaperone protein (SecB, maintains protein to be exported in unfolded state)	1	1	149	16345.4	0.348 (0)	0.454 (0)	Cytoplasmic	9.26	OTHER	0	Topology=o	Not Found	COG1952	U	Intracellular trafficking, secretion, and vesicular transport	pfam02556	SecB	Preprotein translocase subunit SecB; This family consists of preprotein translocase subunit SecB. SecB is required for the normal export of envelope proteins out of the cell cytoplasm.
321	Acaty_c0380	AIA54270.1	Imidazoleglycerol-phosphate dehydratase	1	1	198	21463.2	0.258 (0)	0.54 (0)	Cytoplasmic	9.97	OTHER	0	Topology=o	Not Found	COG0131	E	Amino acid transport and metabolism	PRK00951	hisB	imidazoleglycerol-phosphate dehydratase HisB; imidazoleglycerol-phosphate dehydratase HisB.
322	Acaty_c2274	AIA56127.1	Nitrogen regulatory protein P-II	1	1	112	12455.4	0.795 (0)	0 (0)	CytoplasmicMembrane	7.88	OTHER	0	Topology=o	Not Found	COG0347	TE	Signal transduction mechanisms, Amino acid transport and metabolism	smart00938	P-II	Nitrogen regulatory protein P-II; P-II modulates the activity of glutamine synthetase.
323	Acaty_c2203	AIA56057.1	hypothetical protein	1	1	101	11949.9	0.492 (0)	0.285 (0)	Unknown	2	OTHER	0	Topology=i	Not Found	COG2054	R	General function prediction only	cl00452	AAK superfamily	Amino Acid Kinases (AAK) superfamily, catalytic domain; present in such enzymes like N-acetylglutamate kinase (NAGK), carbamate kinase (CK), aspartokinase (AK), glutamate-5-kinase (G5K) and UMP kinase (UMPK). The AAK superfamily includes kinases that phosphorylate a variety of amino acid substrates. These kinases catalyze the formation of phosphoric anhydrides, generally with a carboxylate, and u…
324	Acaty_c1523	AIA55388.1	Type IV pilus biogenesis protein PilN	1	1	195	21411.8	0.414 (0)	0.337 (0)	CytoplasmicMembrane	9.82	OTHER	1	Topology=i21-43o	Not Found	COG3166	NW	Cell motility, Extracellular structures	cl19830	PilN superfamily	Fimbrial assembly protein (PilN); Fimbrial assembly protein (PilN).
325	Acaty_c2497	AIA56341.1	Cell division protein MraZ	1	1	152	17433.8	0.323 (0)	0.422 (0)	Cytoplasmic	9.97	OTHER	0	Topology=o	Not Found	COG2001	J	Translation, ribosomal structure and biogenesis	PRK00326	PRK00326	transcriptional regulator MraZ; transcriptional regulator MraZ.
326	Acaty_c2724	AIA56562.1	Biotin carboxyl carrier protein of acetyl-CoA carboxylase	1	1	165	17526.2	0.321 (0)	0.419 (0)	Cytoplasmic	8.96	OTHER	0	Topology=o	Not Found	COG0511	HI	Coenzyme transport and metabolism, Lipid transport and metabolism	PRK06302	PRK06302	acetyl-CoA carboxylase biotin carboxyl carrier protein; acetyl-CoA carboxylase biotin carboxyl carrier protein.
327	Acaty_c2544	AIA56388.1	LSU ribosomal protein L21p	1	1	120	13423.7	0.722 (0)	0 (0)	Cytoplasmic	9.97	OTHER	0	Topology=o	Not Found	COG0261	J	Translation, ribosomal structure and biogenesis	PRK05573	rplU	50S ribosomal protein L21; Validated
328	Acaty_c0066	AIA53958.1	Transketolase	1	1	665	72704.7	0.473 (0)	0.248 (0)	Cytoplasmic	9.97	OTHER	1	Topology=o417-439i	Not Found	COG0021	G	Carbohydrate transport and metabolism	COG0021	TktA	Transketolase [Carbohydrate transport and metabolism]; Transketolase [Carbohydrate transport and metabolism].
329	Acaty_c0752	AIA54630.1	hypothetical protein	1	1	295	31690.1	0.373 (0)	0.348 (0)	Cytoplasmic	8.96	OTHER	0	Topology=o	Not Found	NOT in COG	NOT in COG	NOT in COG	cl36477	PRK15313 superfamily	intestinal colonization autotransporter adhesin MisL; intestinal colonization autotransporter adhesin MisL.
330	Acaty_c0711	AIA54590.1	TonB-dependent receptor	1	1	732	80588.8	0.33 (0)	0.375 (0)	OuterMembrane	10	SP(Sec/SPI)	0	Topology=o	CS pos: 25-26. VQA-AE. Pr: 0.9885	COG1629	P	Inorganic ion transport and metabolism	cl21487	OM_channels superfamily	Porin superfamily. These outer membrane channels share a beta-barrel structure that differ in strand and shear number. Classical (gram-negative ) porins are non-specific channels for small hydrophillic molecules and form 16 beta-stranded barrels (16,20), which associate as trimers. Maltoporin-like channels have specificities for various sugars and form 18 beta-stranded barrels (18,22), which asso…
331	Acaty_c0889	AIA54765.1	UPF0234 protein YajQ	1	1	161	17887.4	0.512 (0)	0.19 (0)	Cytoplasmic	9.97	OTHER	0	Topology=o	Not Found	COG1666	S	Function unknown	cd11740	YajQ_like	Proteins similar to Escherichia coli YajQ; In Pseudomonas syringae, YajQ functions as a host protein involved in the temporal control of bacteriophage Phi6 gene transcription. It has been shown to bind to the phage's major structural core protein P1, most likely activating transcription by acting indirectly on the RNA polymerase. YajQ may remain bound to the phage particles throughout the infecti…
332	Acaty_c2162	AIA56016.1	NLP/P60 protein	1	1	403	42216.9	0.621 (0)	0.0793 (0)	Unknown	6.49	SP(Sec/SPI)	1	Topology=i7-29o	CS pos: 25-26. AQA-AT. Pr: 0.8005	COG0791	M	Cell wall/membrane/envelope biogenesis	pfam00877	NLPC_P60	NlpC/P60 family; The function of this domain is unknown. It is found in several lipoproteins.
333	Acaty_c1252	AIA55120.1	Flagellar hook-basal body complex protein FliE	0	1	107	11201.6	0 (0)	0.693 (0)	Periplasmic	10	TAT(Tat/SPI)	0	Topology=o	CS pos: 55-56. AQA-NQ. Pr: 0.1378	COG1677	N	Cell motility	cl09139	FliE superfamily	Flagellar hook-basal body complex protein FliE; Flagellar hook-basal body complex protein FliE.
334	Acaty_c1216	AIA55084.1	Methyl-accepting chemotaxis protein	1	1	445	48070.3	0.372 (0)	0.304 (0)	CytoplasmicMembrane	7.88	LIPO(Sec/SPII)	0	Topology=o	CS pos: 14-15. LLA-CL. Pr: 0.4916	COG0840	NT	Cell motility, Signal transduction mechanisms	cl39097	MCP_signal superfamily	Methyl-accepting chemotaxis protein (MCP), signaling domain; Methyl-accepting chemotaxis proteins (MCPs or chemotaxis receptors) are an integral part of the transmembrane protein complex that controls bacterial chemotaxis, together with the histidine kinase CheA, the receptor-coupling protein CheW, receptor-modification enzymes, and localized phosphatases. MCPs contain a four helix trans membrane…
335	Acaty_c0951	AIA54827.1	D-alanyl-D-alanine carboxypeptidase	1	1	317	34543.2	0.338 (0)	0.317 (0)	CytoplasmicMembrane	9.97	LIPO(Sec/SPII)	1	Topology=o15-37i	CS pos: 31-32. LVA-CA. Pr: 0.6017	COG1686	M	Cell wall/membrane/envelope biogenesis	COG1686	DacC	D-alanyl-D-alanine carboxypeptidase [Cell wall/membrane/envelope biogenesis]; D-alanyl-D-alanine carboxypeptidase [Cell envelope biogenesis, outer membrane].
336	Acaty_c0393	AIA54283.1	hypothetical protein	1	1	106	11886.2	0 (0)	0.648 (0)	Unknown	2	OTHER	1	Topology=o4-21i	Not Found	NOT in COG	NOT in COG	NOT in COG	Not Found	Not Found	Not Found
337	Acaty_c2177	AIA56031.1	hypothetical protein	1	1	136	15617.9	0.166 (0)	0.475 (0)	Cytoplasmic	8.96	OTHER	0	Topology=o	Not Found	NOT in COG	NOT in COG	NOT in COG	Not Found	Not Found	Not Found
338	Acaty_c2731	AIA56568.1	HIT family protein	1	1	131	14426.9	0.399 (0)	0.236 (0)	Cytoplasmic	9.97	OTHER	0	Topology=o	Not Found	COG0537	FGR	Nucleotide transport and metabolism, Carbohydrate transport and metabolism, General function prediction only	COG0537	Hit	Diadenosine tetraphosphate (Ap4A) hydrolase or other HIT family hydrolase [Nucleotide transport and metabolism, Carbohydrate transport and metabolism, General function prediction only]; Diadenosine tetraphosphate (Ap4A) hydrolase and other HIT family hydrolases [Nucleotide transport and metabolism / Carbohydrate transport and metabolism / General function prediction only].
339	Acaty_c0330	AIA54220.1	Glutamine synthetase type I	1	1	471	51978.9	0.34 (0)	0.279 (0)	Cytoplasmic	9.97	OTHER	0	Topology=o	Not Found	COG0174	E	Amino acid transport and metabolism	cl32375	glnA superfamily	glutamate--ammonia ligase; glutamate--ammonia ligase.
340	Acaty_c1380	AIA55247.1	Rhodopsin	1	1	137	14971.7	0.382 (0)	0.227 (0)	Unknown	2	OTHER	0	Topology=o	Not Found	NOT in COG	NOT in COG	NOT in COG	Not Found	Not Found	Not Found
341	Acaty_c0481	AIA54369.1	Outer membrane efflux protein	1	1	439	47965.9	0.302 (0)	0.305 (0)	Unknown	2	LIPO(Sec/SPII)	0	Topology=o	CS pos: 10-11. LGG-CA. Pr: 0.5457	COG1538	M	Cell wall/membrane/envelope biogenesis	cl34299	TolC superfamily	Outer membrane protein TolC [Cell wall/membrane/envelope biogenesis]; Outer membrane protein [Cell envelope biogenesis, outer membrane / Intracellular trafficking and secretion].
342	Acaty_c2195	AIA56049.1	CoB--CoM heterodisulfide reductase subunit C	1	1	226	26189	0.33 (0)	0.271 (0)	Cytoplasmic	8.96	OTHER	0	Topology=o	Not Found	COG1150	C	Energy production and conversion	cl34143	HdrC superfamily	Heterodisulfide reductase, subunit C [Energy production and conversion]; Heterodisulfide reductase, subunit C [Energy production and conversion].
343	Acaty_c0776	AIA54653.1	hypothetical protein	1	1	196	21294.5	0.26 (0)	0.339 (0)	CytoplasmicMembrane	9.82	OTHER	1	Topology=i3-25o	Not Found	NOT in COG	NOT in COG	NOT in COG	Not Found	Not Found	Not Found
344	Acaty_c0622	AIA54502.1	SSU ribosomal protein S19p (S15e)	1	1	91	10354	0.255 (0)	0.333 (0)	Cytoplasmic	9.26	OTHER	0	Topology=o	Not Found	COG0185	J	Translation, ribosomal structure and biogenesis	PRK00357	rpsS	30S ribosomal protein S19; Reviewed
345	Acaty_c2441	AIA56285.1	Phosphoribosylaminoimidazole carboxylase catalytic subunit	1	1	166	17014.9	0.153 (0)	0.434 (0)	Unknown	2	OTHER	0	Topology=o	Not Found	COG0041	F	Nucleotide transport and metabolism	cl00310	AIRC superfamily	AIR carboxylase; Members of this family catalyze the decarboxylation of 1-(5-phosphoribosyl)-5-amino-4-imidazole-carboxylate (AIR). This family catalyze the sixth step of de novo purine biosynthesis. Some members of this family contain two copies of this domain.
346	Acaty_c0625	AIA54505.1	LSU ribosomal protein L16p (L10e)	1	1	138	15570.3	0.367 (0)	0.219 (0)	Cytoplasmic	9.97	OTHER	0	Topology=o	Not Found	COG0197	J	Translation, ribosomal structure and biogenesis	PRK09203	rplP	50S ribosomal protein L16; Reviewed
347	Acaty_c2573	AIA56417.1	hypothetical protein	1	1	146	15648	0.364 (0)	0.217 (0)	Unknown	2	OTHER	0	Topology=o	Not Found	NOT in COG	NOT in COG	NOT in COG	Not Found	Not Found	Not Found
348	Acaty_c0065	AIA53957.1	Fructose-1,6-bisphosphatase, GlpX type	1	1	315	32483.5	0.363 (0)	0.216 (0)	Cytoplasmic	9.26	SP(Sec/SPI)	0	Topology=o	CS pos: 21-22. ARA-AS. Pr: 0.4644	COG1494	G	Carbohydrate transport and metabolism	PRK09479	glpX	fructose 1,6-bisphosphatase II; Reviewed
349	Acaty_c2284	AIA56137.1	Enoyl-(acyl-carrier-protein) reductase (NADH)	1	1	257	27459.3	0.313 (0)	0.258 (0)	CytoplasmicMembrane	9.82	OTHER	0	Topology=o	Not Found	COG0623	I	Lipid transport and metabolism	COG0623	FabI	Enoyl-[acyl-carrier-protein] reductase (NADH) [Lipid transport and metabolism]; Enoyl-[acyl-carrier-protein].
350	Acaty_c2190	AIA56044.1	CoB--CoM heterodisulfide reductase subunit B	1	1	303	32877.5	0.467 (0)	0.102 (0)	Cytoplasmic	8.96	OTHER	0	Topology=o	Not Found	COG2048	C	Energy production and conversion	COG2048	HdrB	Heterodisulfide reductase, subunit B [Energy production and conversion]; Heterodisulfide reductase, subunit B [Energy production and conversion].
351	Acaty_c0627	AIA54507.1	SSU ribosomal protein S17p (S11e)	1	1	91	10608.3	0.247 (0)	0.322 (0)	Cytoplasmic	9.26	OTHER	0	Topology=o	Not Found	COG0186	J	Translation, ribosomal structure and biogenesis	PRK05610	rpsQ	30S ribosomal protein S17; Reviewed
352	Acaty_c0470	AIA54358.1	LSU ribosomal protein L13p (L13Ae)	1	1	142	15958.5	0.356 (0)	0.212 (0)	Cytoplasmic	9.26	OTHER	0	Topology=o	Not Found	COG0102	J	Translation, ribosomal structure and biogenesis	PRK09216	rplM	50S ribosomal protein L13; Reviewed
353	Acaty_c2704	AIA56542.1	Glutathione S-transferase family protein	1	1	201	22429.9	0.246 (0)	0.32 (0)	Cytoplasmic	9.97	OTHER	0	Topology=o	Not Found	COG0625	O	Posttranslational modification, protein turnover, chaperones	cl32504	PRK10357 superfamily	putative glutathione S-transferase; Provisional
354	Acaty_c1968	AIA55825.1	hypothetical protein	1	1	276	27957.5	0.306 (0)	0.253 (0)	CytoplasmicMembrane	10	SP(Sec/SPI)	3	Topology=i5-27o127-149i201-223o	CS pos: 23-24. ALA-EP. Pr: 0.9700	COG0457,COG3889	RS	General function prediction onlyFunction unknown	cl36059	PRK11788 superfamily	tetratricopeptide repeat protein; Provisional
355	Acaty_c0595	AIA54479.1	Transcription termination protein NusB	1	1	147	17046.2	0.544 (0)	0 (0)	Cytoplasmic	8.96	OTHER	0	Topology=o	Not Found	COG0781	K	Transcription	PRK00202	nusB	transcription antitermination factor NusB; transcription antitermination factor NusB.
356	Acaty_c0741	AIA54619.1	Universal stress protein family	1	1	154	16712.4	0.34 (0)	0.204 (0)	Cytoplasmic	8.96	OTHER	0	Topology=o	Not Found	COG0589	T	Signal transduction mechanisms	pfam00582	Usp	Universal stress protein family; The universal stress protein UspA is a small cytoplasmic bacterial protein whose expression is enhanced when the cell is exposed to stress agents. UspA enhances the rate of cell survival during prolonged exposure to such conditions, and may provide a general \stress endurance\\ activity. The crystal structure of Haemophilus influenzae UspA reveals an alpha/beta fo…
357	Acaty_c1071	AIA54941.1	CBS domain protein sometimes clustered with YjeE	1	1	161	17287.8	0.531 (0)	0 (0)	Cytoplasmic	8.96	OTHER	0	Topology=o	Not Found	COG3448	T	Signal transduction mechanisms	cd04586	CBS_pair_BON_assoc	Two tandem repeats of the cystathionine beta-synthase (CBS pair) domains associated with the BON (bacterial OsmY and nodulation domain) domain; This cd contains two tandem repeats of the cystathionine beta-synthase (CBS pair) domains associated with the BON (bacterial OsmY and nodulation domain) domain. BON is a putative phospholipid-binding domain found in a family of osmotic shock protection pr…
358	Acaty_c0738	AIA54616.1	putative RND efflux membrane fusion protein	1	1	330	35199.9	0.33 (0)	0.198 (0)	CytoplasmicMembrane	9.82	SP(Sec/SPI)	1	Topology=i13-35o	CS pos: 28-29. AWA-VP. Pr: 0.9325	COG0845	MV	Cell wall/membrane/envelope biogenesis, Defense mechanisms	cl36959	RND_mfp superfamily	RND family efflux transporter, MFP subunit; This model represents the MFP (membrane fusion protein) component of the RND family of transporters. RND refers to Resistance, Nodulation, and cell Division. It is, in part, a subfamily of pfam00529 (Pfam release 7.5) but hits substantial numbers of proteins missed by that model. The related HlyD secretion protein, for which pfam00529 is named, is outsi…
359	Acaty_c2716	AIA56554.1	Fructose-1,6-bisphosphatase, type I	1	1	335	36418.4	0.229 (0)	0.299 (0)	Cytoplasmic	8.96	OTHER	0	Topology=o	Not Found	COG0158	G	Carbohydrate transport and metabolism	PRK09293	PRK09293	class 1 fructose-bisphosphatase; class 1 fructose-bisphosphatase.
360	Acaty_c0672	AIA54552.1	hypothetical protein	1	1	109	11676.2	0.225 (0)	0.294 (0)	Cytoplasmic	8.96	OTHER	0	Topology=o	Not Found	NOT in COG	NOT in COG	NOT in COG	Not Found	Not Found	Not Found
361	Acaty_c0762	AIA54640.1	iron donor protein CyaY	1	1	105	11705.1	0.225 (0)	0.294 (0)	Unknown	2	OTHER	0	Topology=o	Not Found	COG1965	P	Inorganic ion transport and metabolism	pfam01491	Frataxin_Cyay	Frataxin-like domain; This family contains proteins that have a domain related to the globular C-terminus of Frataxin the protein that is mutated in Friedreich's ataxia. This domain is found in a family of bacterial proteins. The function of this domain is currently unknown. It has been suggested that this family is involved in iron transport.
362	Acaty_c1234	AIA55102.1	Flagellar hook protein FlgE	1	1	419	42940.9	0.264 (0)	0.25 (0)	Extracellular	9.96	SP(Sec/SPI)	0	Topology=o	CS pos: 13-14. LQA-AN. Pr: 0.4307	COG1749	N	Cell motility	PRK05682	flgE	flagellar hook protein FlgE; Validated
363	Acaty_c2064	AIA55920.1	Cytochrome O ubiquinol oxidase subunit II	1	1	322	36650.8	0.514 (0)	0 (0)	CytoplasmicMembrane	10	LIPO(Sec/SPII)	3	Topology=i12-34o49-71i91-113o	CS pos: 24-25. LGG-CA. Pr: 0.9914	COG1622	C	Energy production and conversion	cl33297| cl05805	CyoA superfamily| COX_ARM superfamily	cytochrome o ubiquinol oxidase subunit II; This enzyme catalyzes the oxidation of ubiquinol with the concomitant reduction of molecular oxygen to water. This acts as the terminal electron acceptor in the respiratory chain. Subunit II is responsible for binding and oxidation of the ubiquinone substrate. This sequence is closely related to QoxA, which oxidizes quinol in gram positive bacteria but w…
364	Acaty_c2695	AIA56533.1	hypothetical protein	1	1	157	17591.4	0.321 (0)	0.193 (0)	Cytoplasmic	8.96	OTHER	0	Topology=o	Not Found	NOT in COG	NOT in COG	NOT in COG	cl38901	T3SC_I-like superfamily	class I type III secretion system (T3SS) chaperones and similar proteins; This family contains class I type III secretion system (T3SS) chaperones mainly found in Gram-negative bacteria such as Pseudomonas, Yersinia, Salmonella, Escherichia and Erwinia, among others. A wide variety of these bacterial pathogens and symbionts require a T3SS to inject eukaryotic host cells with effector proteins imp…
365	Acaty_c0608	AIA54488.1	LSU ribosomal protein L1p (L10Ae)	1	1	229	23920.7	0.366 (0)	0.141 (0)	Cytoplasmic	9.26	OTHER	0	Topology=o	Not Found	COG0081	J	Translation, ribosomal structure and biogenesis	PRK05424	rplA	50S ribosomal protein L1; Validated
366	Acaty_c1110	AIA54980.1	SMP-30/Gluconolaconase/LRE domain protein	1	1	973	106258	0.303 (0)	0.201 (0)	Unknown	2.5	SP(Sec/SPI)	1	Topology=i21-40o	CS pos: 40-41. AFA-DP. Pr: 0.9563	COG3391	R	General function prediction only	COG3391| cl23718	YncE| ALP_like superfamily	DNA-binding beta-propeller fold protein YncE [General function prediction only]; Uncharacterized conserved protein [Function unknown].| alkaline phosphatases and sulfatases; This family includes alkaline phosphatases and sulfatases. Alkaline phosphatases are non-specific phosphomonoesterases that catalyze the hydrolysis reaction via a phosphoseryl intermediate to produce inorganic phosphate and t…
367	Acaty_c0629	AIA54509.1	LSU ribosomal protein L24p (L26e)	1	1	106	11749.8	0.503 (0)	0 (0)	Cytoplasmic	9.97	OTHER	0	Topology=o	Not Found	COG0198	J	Translation, ribosomal structure and biogenesis	PRK00004	rplX	50S ribosomal protein L24; Reviewed
368	Acaty_c2516	AIA56360.1	Cell wall endopeptidase, family M23/M37	1	1	459	49494.5	0.36 (0)	0.139 (0)	Unknown	4.74	SP(Sec/SPI)	1	Topology=i7-25o	CS pos: 24-25. AGA-AN. Pr: 0.7759	COG4942	D	Cell cycle control, cell division, chromosome partitioning	cl34844	EnvC superfamily	Septal ring factor EnvC, activator of murein hydrolases AmiA and AmiB [Cell cycle control, cell division, chromosome partitioning]; Membrane-bound metallopeptidase [Cell division and chromosome partitioning].
369	Acaty_c2526	AIA56370.1	5-methyltetrahydropteroyltriglutamate-- homocysteine methyltransferase	1	1	783	88216.6	0.376 (0)	0.117 (0)	Cytoplasmic	8.96	OTHER	0	Topology=o	Not Found	COG0620,cl00464	E	Amino acid transport and metabolism	PRK05222	PRK05222	5-methyltetrahydropteroyltriglutamate--homocysteine S-methyltransferase; Provisional
370	Acaty_c1194	AIA55062.1	hypothetical protein	1	1	113	12090.9	0.487 (0)	0 (0)	Unknown	2	OTHER	0	Topology=o	Not Found	cl01994	NOT in COG	NOT in COG	pfam09941	DUF2173	Uncharacterized conserved protein (DUF2173); This domain, found in various hypothetical prokaryotic proteins, has no known function.
371	Acaty_c0354	AIA54244.1	Inorganic pyrophosphatase	1	1	173	19002.7	0.295 (0)	0.178 (0)	Cytoplasmic	9.97	OTHER	0	Topology=o	Not Found	COG0221	CP	Energy production and conversion, Inorganic ion transport and metabolism	PRK01250	PRK01250	inorganic diphosphatase; inorganic diphosphatase.
372	Acaty_c2357	AIA56204.1	putative periplasmic protein	1	1	184	20073	0.277 (0)	0.168 (0)	Unknown	2.5	SP(Sec/SPI)	1	Topology=i7-29o	CS pos: 25-26. AYA-AA. Pr: 0.8502	NOT in COG	NOT in COG	NOT in COG	cl03589	Chalcone_3 superfamily	Chalcone isomerase-like; Chalcone_3 is a family of largely bacterial members.
373	Acaty_c2261	AIA56114.1	hypothetical protein	1	1	128	13639.8	0.191 (0)	0.25 (0)	Unknown	2	TAT(Tat/SPI)	0	Topology=o	CS pos: 41-42. MNA-FP. Pr: 0.1893	COG2210	C	Energy production and conversion	cl00672	DrsE superfamily	DsrE/DsrF-like family; DsrE is a small soluble protein involved in intracellular sulfur reduction. This family also includes DsrF.
374	Acaty_c1165	AIA55035.1	Cell division trigger factor	1	1	435	48926.4	0.295 (0)	0.141 (0)	Cytoplasmic	8.96	OTHER	0	Topology=o	Not Found	COG0544	O	Posttranslational modification, protein turnover, chaperones	PRK01490	tig	trigger factor; Provisional
375	Acaty_c2228	AIA56082.1	putative ATP/GTP-binding protein	1	1	188	20585.8	0.27 (0)	0.164 (0)	CytoplasmicMembrane	9.82	OTHER	0	Topology=o	Not Found	COG2229	U	Intracellular trafficking, secretion, and vesicular transport	COG2229	Srp102	Signal recognition particle receptor subunit beta, a GTPase [Intracellular trafficking, secretion, and vesicular transport]; Predicted GTPase [General function prediction only].
376	Acaty_c2084	AIA55940.1	AttH component of AttEFGH ABC transport system	1	1	390	43270.1	0.262 (0)	0.16 (0)	Unknown	2.5	SP(Sec/SPI)	0	Topology=o	CS pos: 26-27. SMA-SP. Pr: 0.9145	COG5621	R	General function prediction only	pfam07143| pfam17186	CrtC| Lipocalin_9	CrtC N-terminal lipocalin domain; This family contains the members of the old Pfam family DUF2006. Structural characterization of family member NE1406 (from DUF2006 now merged into this family) has revealed a lipocalin-like fold with domain duplication.| Lipocalin-like domain; This family contains the members of the old Pfam family DUF2006. Structural characterization of a family member (from DUF…
377	Acaty_1p0030	AIA56811.1	PIN domain nuclease	1	0	129	13906.3	0.417 (0)	0 (0)	Unknown	2	OTHER	0	Topology=o	Not Found	COG4374	V	Defense mechanisms	cd18682	PIN_VapC-like	Uncharacterized subfamily of the VapC (virulence-associated protein C)-like family of the PIN domain superfamily; VapC is the PIN-domain ribonuclease toxin from prokaryotic VapBC toxin-antitoxin (TA) systems. VapB is a transcription factor-like protein antitoxin acting as an inhibitor. Other members of the VapC-like nuclease family include FitB toxin of the FitAB TA system, eukaryotic ribonucleas…
378	Acaty_c2525	AIA56369.1	Ubiquinone/menaquinone biosynthesis methyltransferase UbiE / 2-heptaprenyl-1,4-naphthoquinone methyltransferase MenG	1	1	264	29836	0.181 (0)	0.236 (0)	Cytoplasmic	9.97	OTHER	0	Topology=o	Not Found	COG2226	H	Coenzyme transport and metabolism	PRK00216	ubiE	bifunctional demethylmenaquinone methyltransferase/2-methoxy-6-polyprenyl-1,4-benzoquinol methylase UbiE; bifunctional demethylmenaquinone methyltransferase/2-methoxy-6-polyprenyl-1,4-benzoquinol methylase UbiE.
379	Acaty_c0940	AIA54816.1	hypothetical protein	1	1	125	14215.2	0.406 (0)	0 (0)	Cytoplasmic	8.96	OTHER	0	Topology=o	Not Found	NOT in COG	NOT in COG	NOT in COG	Not Found	Not Found	Not Found
380	Acaty_c2188	AIA56042.1	hypothetical protein	1	1	131	14242.4	0.406 (0)	0 (0)	Cytoplasmic	8.96	OTHER	0	Topology=o	Not Found	COG2044	R	General function prediction only	cl00672	DrsE superfamily	DsrE/DsrF-like family; DsrE is a small soluble protein involved in intracellular sulfur reduction. This family also includes DsrF.
381	Acaty_c0997	AIA54870.1	LSU ribosomal protein L32p	1	0	61	6704.77	0.402 (0)	0 (0)	Cytoplasmic	9.26	OTHER	0	Topology=i	Not Found	COG0333	J	Translation, ribosomal structure and biogenesis	PRK12286	rpmF	50S ribosomal protein L32; Reviewed
382	Acaty_c0825	AIA54702.1	Translation elongation factor Ts	1	1	292	31505.8	0.171 (0)	0.223 (0)	Cytoplasmic	9.97	OTHER	0	Topology=o	Not Found	COG0264	J	Translation, ribosomal structure and biogenesis	PRK09377	tsf	elongation factor Ts; Provisional
383	Acaty_c1260	AIA55128.1	Flagellar motor switch protein FliN	1	1	150	15726.8	0.165 (0)	0.215 (0)	CytoplasmicMembrane	9.82	OTHER	0	Topology=o	Not Found	COG1886	NU	Cell motility, Intracellular trafficking, secretion, and vesicular transport	cl31570	fliN superfamily	flagellar motor switch protein FliN; flagellar motor switch protein FliN.
384	Acaty_c2029	AIA55885.1	Outer membrane component of multidrug resistance system	1	1	463	50318.2	0.162 (0)	0.211 (0)	OuterMembrane	9.92	OTHER	0	Topology=o	Not Found	COG1538	M	Cell wall/membrane/envelope biogenesis	cl36990	outer_NodT superfamily	efflux transporter, outer membrane factor (OMF) lipoprotein, NodT family; Members of this model comprise a subfamily of the Outer Membrane Factor (TCDB 1.B.17) porins. OMF proteins operate in conjunction with a primary transporter of the RND, MFS, ABC, or PET systems, and a MFP (membrane fusion protein) to tranport substrates across membranes. The complex thus formed allows transport (export) of …
385	Acaty_c2219	AIA56073.1	D-alanyl-D-alanine carboxypeptidase	1	1	388	42286.6	0.195 (0)	0.164 (0)	CytoplasmicMembrane	9.82	SP(Sec/SPI)	0	Topology=o	CS pos: 26-27. SLA-AT. Pr: 0.8087	COG1686	M	Cell wall/membrane/envelope biogenesis	COG1686	DacC	D-alanyl-D-alanine carboxypeptidase [Cell wall/membrane/envelope biogenesis]; D-alanyl-D-alanine carboxypeptidase [Cell envelope biogenesis, outer membrane].
386	Acaty_c2244	AIA56098.1	Alkyl hydroperoxide reductase subunit C-like protein	1	0	217	24329.9	0.359 (0)	0 (0)	Cytoplasmic	9.97	OTHER	0	Topology=o	Not Found	COG0450	V	Defense mechanisms	cl29163	PRK13189 superfamily	peroxiredoxin; Provisional
387	Acaty_c2189	AIA56043.1	Glycine cleavage system H protein	1	1	148	16783.1	0.155 (0)	0.202 (0)	Cytoplasmic	8.96	OTHER	0	Topology=o	Not Found	COG0509	E	Amino acid transport and metabolism	cl11404	Biotinyl_lipoyl_domains superfamily	Biotinyl_lipoyl_domains are present in biotin-dependent carboxylases/decarboxylases, the dihydrolipoyl acyltransferase component (E2) of 2-oxo acid dehydrogenases, and the H-protein of the glycine cleavage system (GCS). These domains transport CO2, acyl, or methylamine, respectively, between components of the complex/protein via a biotinyl or lipoyl group, which is covalently attached to a highly…
388	Acaty_c0824	AIA54701.1	SSU ribosomal protein S2p (SAe)	1	1	251	28124.1	0.0918 (0)	0.252 (0)	Cytoplasmic	9.97	OTHER	0	Topology=o	Not Found	COG0052	J	Translation, ribosomal structure and biogenesis	PRK05299	rpsB	30S ribosomal protein S2; Provisional
389	Acaty_c0821	AIA54698.1	Phosphate transport system regulatory protein PhoU	1	1	239	26616.5	0.204 (0)	0.126 (0)	Cytoplasmic	9.97	OTHER	0	Topology=o	Not Found	COG0704	P	Inorganic ion transport and metabolism	cl32641	PRK11115 superfamily	phosphate signaling complex protein PhoU; phosphate signaling complex protein PhoU.
390	Acaty_c1176	AIA55044.1	hypothetical protein	1	1	376	40918.7	0.0628 (0)	0.264 (0)	Unknown	2.5	OTHER	0	Topology=o	Not Found	NOT in COG	NOT in COG	NOT in COG	cd16913	YkuD_like	L,D-transpeptidases/carboxypeptidases similar to Bacillus YkuD; Members of the YkuD-like family of proteins are found in a range of bacteria. The best studied member Bacillus YkuD has been shown to act as an L,D-transpeptidase that gives rise to an alternative pathway for peptidoglycan cross-linking. Another member Helicobacter pylori Csd6 functions as an L,D-carboxypeptidase and regulates helica…
391	Acaty_c0959	AIA54834.1	Arsenate reductase	1	0	163	17495.8	0.321 (0)	0 (0)	Cytoplasmic	9.26	OTHER	0	Topology=o	Not Found	COG0394	T	Signal transduction mechanisms	cd16345	LMWP_ArsC	Arsenate reductase of the LMWP family; Arsenate reductase plays an important role in the reduction of intracellular arsenate to arsenite, an important step in arsenic detoxification. The reduction involves three different thiolate nucleophiles. In arsenate reductases of the LMWP family, reduction can be coupled with thioredoxin (Trx)/thioredoxin reductase (TrxR) or glutathione (GSH)/glutaredoxin …
392	Acaty_c1515	AIA55380.1	Ketol-acid reductoisomerase	1	1	338	36800.2	0.227 (0)	0.0912 (0)	Cytoplasmic	9.97	OTHER	0	Topology=o	Not Found	COG0059	EH	Amino acid transport and metabolism, Coenzyme transport and metabolism	PRK05479	PRK05479	ketol-acid reductoisomerase; Provisional
393	Acaty_c2235	AIA56089.1	hypothetical protein	0	1	104	11384	0 (0)	0.303 (0)	Unknown	2	OTHER	0	Topology=o	Not Found	NOT in COG	NOT in COG	NOT in COG	Not Found	Not Found	Not Found
394	Acaty_c0524	AIA54409.1	Cold shock protein CspE	1	0	80	8727.85	0.302 (0)	0 (0)	Cytoplasmic	9.26	OTHER	0	Topology=o	Not Found	COG1278	K	Transcription	COG1278	CspC	Cold shock protein, CspA family [Transcription]; Cold shock proteins [Transcription].
395	Acaty_c0913	AIA54789.1	putative carboxysome peptide B	1	0	81	8721.05	0.302 (0)	0 (0)	Unknown	2	OTHER	0	Topology=o	Not Found	cl01889	NOT in COG	NOT in COG	cl01889	EutN_CcmL superfamily	Ethanolamine utilisation protein and carboxysome structural protein domain family; Beside the Escherichia coli ethanolamine utilization protein EutN and the Synechocystis sp. carboxysome (beta-type) structural protein CcmL, this family also includes alpha-type carboxysome structural proteins CsoS4A and CsoS4B (previously known as OrfA and OrfB), propanediol utilizationprotein PduN, and some hypot…
396	Acaty_c2720	AIA56558.1	DNA-binding protein Fis	1	0	78	8910.17	0.298 (0)	0 (0)	Cytoplasmic	9.26	OTHER	0	Topology=o	Not Found	cl22895	NOT in COG	NOT in COG	cl22895	HTH_8 superfamily	Bacterial regulatory protein, Fis family; Bacterial regulatory protein, Fis family.
397	Acaty_c1730	AIA55590.1	DsrE family protein	0	1	112	11573.5	0 (0)	0.297 (0)	Unknown	2	OTHER	0	Topology=o	Not Found	COG1553	P	Inorganic ion transport and metabolism	pfam02635	DrsE	DsrE/DsrF-like family; DsrE is a small soluble protein involved in intracellular sulfur reduction. This family also includes DsrF.
398	Acaty_c0031	AIA53923.1	ATP synthase gamma chain	1	1	288	32352.4	0.0797 (0)	0.217 (0)	Cytoplasmic	9.12	OTHER	0	Topology=o	Not Found	COG0224	C	Energy production and conversion	PRK05621	PRK05621	F0F1 ATP synthase subunit gamma; Validated
399	Acaty_c2077	AIA55933.1	Ceramide glucosyltransferase	1	1	387	43094.2	0.123 (0)	0.161 (0)	CytoplasmicMembrane	10	OTHER	3	Topology=i7-29o304-326i339-361o	Not Found	COG1215	N	Cell motility	cl26110	HpnI superfamily	hopanoid biosynthesis associated glycosyl transferase protein HpnI; This family of genes include a glycosyl transferase, group 2 domain (pfam00535) which are responsible, generally for the transfer of nucleotide-diphosphate sugars to substrates such as polysaccharides and lipids. The member of this clade from Acidithiobacillus ferrooxidans ATCC 23270 (AFE_0974) is found in the same locus as squal…
400	Acaty_c2545	AIA56389.1	LSU ribosomal protein L27p	1	0	86	9275.54	0.284 (0)	0 (0)	Cytoplasmic	9.26	OTHER	0	Topology=o	Not Found	COG0211	J	Translation, ribosomal structure and biogenesis	PRK05435	rpmA	50S ribosomal protein L27; Validated
401	Acaty_c0899	AIA54775.1	4Fe-4S ferredoxin, iron-sulfur binding	0	1	107	12114.8	0 (0)	0.283 (0)	Cytoplasmic	9.97	OTHER	0	Topology=o	Not Found	COG1146	F	Nucleotide transport and metabolism	COG1146| pfam11953	PreA| DUF3470	NAD-dependent dihydropyrimidine dehydrogenase, PreA subunit [Nucleotide transport and metabolism]; Ferredoxin [Energy production and conversion].| Domain of unknown function (DUF3470); This presumed domain is functionally uncharacterized. This domain is found in bacteria. This domain is about 50 amino acids in length. This domain is found associated with pfam00037. This domain has a single comple…
402	Acaty_c2002	AIA55859.1	putative transmembrane protein	1	1	819	85079.8	0.161 (0)	0.121 (0)	Unknown	2.5	SP(Sec/SPI)	0	Topology=o	CS pos: 17-18. AQA-MG. Pr: 0.5552	COG3170	NW	Cell motility, Extracellular structures	cl34561	FimV superfamily	Tfp pilus assembly protein FimV [Cell motility, Extracellular structures]; Tfp pilus assembly protein FimV [Cell motility and secretion / Intracellular trafficking and secretion].
403	Acaty_c0606	AIA54486.1	Transcription antitermination protein NusG	1	0	175	20015.8	0.279 (0)	0 (0)	Cytoplasmic	9.97	OTHER	0	Topology=o	Not Found	COG0250	K	Transcription	PRK05609	nusG	transcription antitermination protein NusG; Validated
404	Acaty_c0528	AIA54413.1	Fap system putative outer membrane protein	1	1	211	21547.6	0.12 (0)	0.157 (0)	Extracellular	9.64	OTHER	0	Topology=o	Not Found	NOT in COG	NOT in COG	NOT in COG	Not Found	Not Found	Not Found
405	Acaty_c0637	AIA54517.1	LSU ribosomal protein L15p (L27Ae)	1	1	91	9533.33	0.277 (0)	0 (0)	Cytoplasmic	9.97	OTHER	0	Topology=o	Not Found	COG0200	J	Translation, ribosomal structure and biogenesis	cl12022	Ribosomal_L27A superfamily	Ribosomal proteins 50S-L15, 50S-L18e, 60S-L27A; This family includes higher eukaryotic ribosomal 60S L27A, archaeal 50S L18e, prokaryotic 50S L15, fungal mitochondrial L10, plant L27A, mitochondrial L15 and chloroplast L18-3 proteins.
406	Acaty_c0754	AIA54632.1	Cytosol aminopeptidase PepA	1	1	500	52950.8	0.21 (0)	0.063 (0)	Cytoplasmic	9.97	OTHER	0	Topology=o	Not Found	COG0260	E	Amino acid transport and metabolism	PRK00913	PRK00913	multifunctional aminopeptidase A; Provisional
407	Acaty_c2696	AIA56534.1	hypothetical protein	1	1	219	22416.9	0.115 (0)	0.15 (0)	CytoplasmicMembrane	9.86	OTHER	0	Topology=o	Not Found	NOT in COG	NOT in COG	NOT in COG	pfam05036	SPOR	Sporulation related domain; This 70 residue domain is composed of two 35 residue repeats found in proteins involved in sporulation and cell division such as FtsN, DedD, and CwlM. This domain is involved in binding peptidoglycan. Two tandem repeats fold into a pseudo-2-fold symmetric single-domain structure containing numerous contacts between the repeats. FtsN is an essential cell division protei…
408	Acaty_c0301	AIA54191.1	putative iron binding protein from the HesB_IscA_SufA family	0	1	123	13078.5	0 (0)	0.261 (0)	Cytoplasmic	9.26	OTHER	0	Topology=o	Not Found	COG0316	O	Posttranslational modification, protein turnover, chaperones	PRK13623	PRK13623	iron-sulfur cluster insertion protein ErpA; Provisional
409	Acaty_c0646	AIA54526.1	DNA-directed RNA polymerase alpha subunit	1	1	339	37359.7	0.0689 (0)	0.187 (0)	Cytoplasmic	9.97	OTHER	0	Topology=o	Not Found	COG0202	K	Transcription	PRK05182	PRK05182	DNA-directed RNA polymerase subunit alpha; Provisional
410	Acaty_c1230	AIA55098.1	Flagellar basal-body P-ring formation protein FlgA	1	1	226	23399.8	0.11 (0)	0.144 (0)	Unknown	2	SP(Sec/SPI)	0	Topology=o	CS pos: 21-22. SES-AA. Pr: 0.1546	COG1261	N	Cell motility	cl32183	flgA superfamily	flagellar basal body P-ring formation protein FlgA; flagellar basal body P-ring formation protein FlgA.
411	Acaty_c0072	AIA53964.1	Ribulose-phosphate 3-epimerase	1	1	219	23512.1	0.11 (0)	0.143 (0)	Cytoplasmic	9.97	OTHER	0	Topology=o	Not Found	COG0036	G	Carbohydrate transport and metabolism	PRK05581	PRK05581	ribulose-phosphate 3-epimerase; Validated
412	Acaty_c1166	AIA55036.1	ATP-dependent Clp protease proteolytic subunit	1	1	214	23700	0.109 (0)	0.143 (0)	Cytoplasmic	9.26	OTHER	2	Topology=i44-66o102-124i	Not Found	COG0740	O	Posttranslational modification, protein turnover, chaperones	PRK00277	clpP	ATP-dependent Clp protease proteolytic subunit; Reviewed
413	Acaty_c0892	AIA54768.1	Glycine cleavage system H protein	0	1	128	14119.7	0 (0)	0.242 (0)	Cytoplasmic	8.96	OTHER	0	Topology=o	Not Found	COG0509	E	Amino acid transport and metabolism	PRK01202	PRK01202	glycine cleavage system protein GcvH; glycine cleavage system protein GcvH.
414	Acaty_c1812	AIA55671.1	putative DNA helicase	0	1	127	14222.5	0 (0)	0.24 (0)	Unknown	2	OTHER	0	Topology=o	Not Found	COG0210	L	Replication, recombination and repair	cl28899	DEAD-like_helicase_N superfamily	N-terminal helicase domain of the DEAD-box helicase superfamily; The DEAD-like helicase superfamily is a diverse family of proteins involved in ATP-dependent RNA or DNA unwinding. The N-terminal domain contains the ATP-binding region.
415	Acaty_c0624	AIA54504.1	SSU ribosomal protein S3p (S3e)	1	1	220	24937	0.103 (0)	0.135 (0)	Cytoplasmic	9.97	OTHER	0	Topology=o	Not Found	COG0092	J	Translation, ribosomal structure and biogenesis	PRK00310	rpsC	30S ribosomal protein S3; Reviewed
416	Acaty_c1229	AIA55097.1	hypothetical protein	1	0	110	11128.4	0.237 (0)	0 (0)	Unknown	2	OTHER	0	Topology=o	Not Found	NOT in COG	NOT in COG	NOT in COG	Not Found	Not Found	Not Found
417	Acaty_c1156	AIA55026.1	2-keto-3-deoxy-D-arabino-heptulosonate-7- phosphate synthase I beta	1	1	338	36835.8	0.145 (0)	0.0909 (0)	Cytoplasmic	9.97	OTHER	0	Topology=o	Not Found	COG2876	E	Amino acid transport and metabolism	PRK08673	PRK08673	3-deoxy-7-phosphoheptulonate synthase; Reviewed
418	Acaty_c2659	AIA56497.1	Uroporphyrinogen-III synthase	1	1	262	28516.8	0.0903 (0)	0.118 (0)	Cytoplasmic	8.96	OTHER	0	Topology=o	Not Found	COG1587	H	Coenzyme transport and metabolism	cd06578	HemD	Uroporphyrinogen-III synthase (HemD) catalyzes the asymmetrical cyclization of tetrapyrrole (linear) to uroporphyrinogen-III, the fourth step in the biosynthesis of heme. This ubiquitous enzyme is present in eukaryotes, bacteria and archaea. Mutations in the human uroporphyrinogen-III synthase gene cause congenital erythropoietic porphyria, a recessive inborn error of metabolism also known as Gun…
419	Acaty_c1656	AIA55517.1	Enolase	1	1	426	45596.1	0.0562 (0)	0.151 (0)	Cytoplasmic	9.97	OTHER	0	Topology=o	Not Found	COG0148	G	Carbohydrate transport and metabolism	PRK00077	eno	enolase; Provisional
420	Acaty_c1679	AIA55539.1	hypothetical protein	1	1	276	29595.9	0.0872 (0)	0.114 (0)	CytoplasmicMembrane	9.86	OTHER	2	Topology=o20-42i191-213o	Not Found	NOT in COG	NOT in COG	NOT in COG	pfam12773	DZR	Double zinc ribbon; This family consists of a pair of zinc ribbon domains.
421	Acaty_c0852	AIA54729.1	Short chain dehydrogenase	1	0	249	27065.9	0.201 (0)	0 (0)	Cytoplasmic	9.97	OTHER	0	Topology=o	Not Found	COG4221	C	Energy production and conversion	cl21454	NADB_Rossmann superfamily	Rossmann-fold NAD(P)(+)-binding proteins; A large family of proteins that share a Rossmann-fold NAD(P)H/NAD(P)(+) binding (NADB) domain. The NADB domain is found in numerous dehydrogenases of metabolic pathways such as glycolysis, and many other redox enzymes. NAD binding involves numerous hydrogen-bonds and van der Waals contacts, in particular H-bonding of residues in a turn between the first s…
422	Acaty_c0926	AIA54802.1	Rubisco activation protein CbbQ	1	1	267	29641	0.0869 (0)	0.113 (0)	Cytoplasmic	9.97	OTHER	0	Topology=o	Not Found	COG0714	R	General function prediction only	pfam08406| pfam07728	CbbQ_C| AAA_5	CbbQ/NirQ/NorQ C-terminal; This domain is found at the C-terminus of proteins of the CbbQ/NirQ/NorQ family of proteins which play a role in the post-translational activation of Rubisco. It is also found in the Thauera aromatica TutH protein which is similar to the CbbQ/NirQ/NorQ family, as well as in putative chaperones. The ATPase family associated with various cellular activities (AAA) pfam0772…
423	Acaty_c1098	AIA54968.1	2,3,4,5-tetrahydropyridine-2,6-dicarboxylate N-succinyltransferase	1	1	273	29617.8	0.0869 (0)	0.113 (0)	Cytoplasmic	9.97	OTHER	0	Topology=o	Not Found	COG2171	E	Amino acid transport and metabolism	PRK11830	dapD	2,3,4,5-tetrahydropyridine-2,6-carboxylate N-succinyltransferase; Provisional
424	Acaty_c1948	AIA55806.1	hypothetical protein	1	1	276	30041.3	0.0859 (0)	0.112 (0)	Unknown	2	LIPO(Sec/SPII)	1	Topology=i7-29o	CS pos: 22-23. LVG-CT. Pr: 0.9989	COG3034	M	Cell wall/membrane/envelope biogenesis	cd16913	YkuD_like	L,D-transpeptidases/carboxypeptidases similar to Bacillus YkuD; Members of the YkuD-like family of proteins are found in a range of bacteria. The best studied member Bacillus YkuD has been shown to act as an L,D-transpeptidase that gives rise to an alternative pathway for peptidoglycan cross-linking. Another member Helicobacter pylori Csd6 functions as an L,D-carboxypeptidase and regulates helica…
425	Acaty_c0942	AIA54818.1	hypothetical protein	1	1	272	30242.5	0.0853 (0)	0.111 (0)	Cytoplasmic	8.96	OTHER	0	Topology=o	Not Found	COG0393,COG0393	SS	Function unknownFunction unknown	cl00426| cl00426	YbjQ_1 superfamily| YbjQ_1 superfamily	Putative heavy-metal-binding; From comparative structural analysis, this family is likely to be a heavy-metal binding domain. The domain oligomerizes as a pentamer. The domain is about 100 amino acids long and is found in prokaryotes.| Putative heavy-metal-binding; From comparative structural analysis, this family is likely to be a heavy-metal binding domain. The domain oligomerizes as a pentamer…
426	Acaty_c1998	AIA55855.1	Tryptophan synthase alpha chain	1	0	269	28183.3	0.192 (0)	0 (0)	Cytoplasmic	9.97	OTHER	0	Topology=o	Not Found	COG0159	E	Amino acid transport and metabolism	PRK13111	trpA	tryptophan synthase subunit alpha; Provisional
427	Acaty_c0695	AIA54574.1	Cell division protein FtsI (Peptidoglycan synthetase)	1	1	584	62523.5	0.129 (0)	0.0534 (0)	CytoplasmicMembrane	9.97	SP(Sec/SPI)	1	Topology=i12-34o	CS pos: 33-34. VLA-RD. Pr: 0.4244	COG0768	DM	Cell cycle control, cell division, chromosome partitioning, Cell wall/membrane/envelope biogenesis	COG0768	FtsI	Cell division protein FtsI/penicillin-binding protein 2 [Cell cycle control, cell division, chromosome partitioning, Cell wall/membrane/envelope biogenesis]; Cell division protein FtsI/penicillin-binding protein 2 [Cell envelope biogenesis, outer membrane].
428	Acaty_c1853	AIA55712.1	Long-chain-fatty-acid--CoA ligase	1	1	337	35734.3	0.0719 (0)	0.0937 (0)	Unknown	2.5	SP(Sec/SPI)	0	Topology=o	CS pos: 24-25. AHA-DP. Pr: 0.9785	NOT in COG	NOT in COG	NOT in COG	Not Found	Not Found	Not Found
429	Acaty_c1299	AIA55167.1	Fructose-bisphosphate aldolase, archaeal class I	1	0	307	32756.9	0.164 (0)	0 (0)	Unknown	2	OTHER	0	Topology=o	Not Found	COG1830	G	Carbohydrate transport and metabolism	cl21457	TIM superfamily	TIM-like beta/alpha barrel domains; A large family of domains similar to triose phosphate isomerase (TIM) which, in general, share an eight beta/alpha closed barrel structure.
430	Acaty_c1451	AIA55317.1	NADPH dependent preQ0 reductase	1	0	141	16257.6	0.161 (0)	0 (0)	Cytoplasmic	9.97	OTHER	0	Topology=o	Not Found	COG0780	J	Translation, ribosomal structure and biogenesis	PRK13258	PRK13258	7-cyano-7-deazaguanine reductase; Provisional
431	Acaty_c0032	AIA53924.1	ATP synthase beta chain	1	0	469	50813.3	0.16 (0)	0 (0)	Cytoplasmic	9.12	OTHER	0	Topology=o	Not Found	COG0055	C	Energy production and conversion	PRK09280	PRK09280	F0F1 ATP synthase subunit beta; Validated
432	Acaty_c1962	AIA55820.1	Hemoglobin-like protein HbN	1	1	154	16882.3	0.154 (0)	0 (0)	Unknown	2.5	SP(Sec/SPI)	0	Topology=o	CS pos: 32-33. AQA-QN. Pr: 0.8860	COG2346	P	Inorganic ion transport and metabolism	cd00454	TrHb1_N	truncated hemoglobins (TrHbs, 2/2Hb, 2/2 globins); group 1 (N); The M- and S families exhibit the canonical secondary structure of hemoglobins, a 3-over-3 alpha-helical sandwich structure (3/3 Mb-fold), built by eight alpha-helical segments. Truncated hemoglobins (TrHbs, 2/2Hb, or 2/2 globins) or T family globins adopt a 2-on-2 alpha-helical sandwich structure, resulting from extensive and comple…
433	Acaty_c2402	AIA56247.1	Phenylalanyl-tRNA synthetase alpha chain	1	1	342	38543.9	0.0667 (0)	0.0869 (0)	Cytoplasmic	10	OTHER	0	Topology=o	Not Found	COG0016	J	Translation, ribosomal structure and biogenesis	PRK00488	pheS	phenylalanyl-tRNA synthetase subunit alpha; Validated
434	Acaty_c2004	AIA55861.1	3-isopropylmalate dehydrogenase	1	1	360	38983.6	0.0659 (0)	0.0859 (0)	Cytoplasmic	9.97	OTHER	0	Topology=o	Not Found	COG0473	CE	Energy production and conversion, Amino acid transport and metabolism	PRK00772	PRK00772	3-isopropylmalate dehydrogenase; Provisional
435	Acaty_c1136	AIA55006.1	1-hydroxy-2-methyl-2-(E)-butenyl 4-diphosphate synthase	1	1	366	39767.6	0.0646 (0)	0.0842 (0)	Cytoplasmic	9.97	TAT(Tat/SPI)	0	Topology=o	CS pos: 32-33. VQS-MT. Pr: 0.1796	COG0821	I	Lipid transport and metabolism	PRK00366	ispG	flavodoxin-dependent (E)-4-hydroxy-3-methylbut-2-enyl-diphosphate synthase; flavodoxin-dependent (E)-4-hydroxy-3-methylbut-2-enyl-diphosphate synthase.
436	Acaty_c0615	AIA54495.1	Translation elongation factor G	1	1	699	76671.5	0.104 (0)	0.0435 (0)	Cytoplasmic	9.97	OTHER	0	Topology=o	Not Found	COG0480	J	Translation, ribosomal structure and biogenesis	PRK00007	PRK00007	elongation factor G; Reviewed
437	Acaty_c1321	AIA55188.1	Flagellar biosynthesis protein FliL	1	0	166	17959	0.144 (0)	0 (0)	Unknown	2.5	OTHER	1	Topology=i12-34o	Not Found	COG1580	N	Cell motility	cl00681	FliL superfamily	Flagellar basal body-associated protein FliL; This FliL protein controls the rotational direction of the flagella during chemotaxis. FliL is a cytoplasmic membrane protein associated with the basal body.
438	Acaty_c2094	AIA55950.1	Para-aminobenzoate synthase, aminase component	1	1	337	37084.8	0.144 (0)	0 (0)	CytoplasmicMembrane	10	OTHER	8	Topology=i20-37o57-79i92-114o134-156i169-191o218-240i253-275o295-317i	Not Found	COG0392	S	Function unknown	pfam03706	LPG_synthase_TM	Lysylphosphatidylglycerol synthase TM region; LPG_synthase_TM is the N-terminal region of this family of bacterial phosphatidylglycerol lysyltransferases. The function of the family is to add lysyl groups to membrane lipids, and this region is the transmembrane domain of 7xTMs. In order to counteract attack by membrane-damaging external cationic antimicrobial molecules - from host immune systems,…
439	Acaty_c0743	AIA54621.1	UspA domain protein	1	0	179	18391.3	0.141 (0)	0 (0)	Unknown	2	OTHER	0	Topology=o	Not Found	COG0589	T	Signal transduction mechanisms	COG0589	UspA	Nucleotide-binding universal stress protein, UspA family [Signal transduction mechanisms]; Universal stress protein UspA and related nucleotide-binding proteins [Signal transduction mechanisms].
440	Acaty_c1915	AIA55774.1	Flagellar hook-associated protein FlgK	1	1	661	66578.6	0.0384 (0)	0.102 (0)	Extracellular	9.96	SP(Sec/SPI)	0	Topology=o	CS pos: 16-17. VLA-SE. Pr: 0.5451	COG1256	N	Cell motility	cl35521	flgK superfamily	flagellar hook-associated protein FlgK; Validated
441	Acaty_c0633	AIA54513.1	LSU ribosomal protein L6p (L9e)	1	1	174	18799.7	0.138 (0)	0 (0)	Cytoplasmic	9.26	OTHER	0	Topology=o	Not Found	COG0097	J	Translation, ribosomal structure and biogenesis	PRK05498	rplF	50S ribosomal protein L6; Validated
442	Acaty_c2114	AIA55968.1	NAD-dependent epimerase/dehydratase	1	1	346	38589.4	0.138 (0)	0 (0)	Cytoplasmic	8.96	OTHER	0	Topology=o	Not Found	COG0451	M	Cell wall/membrane/envelope biogenesis	cd05271	NDUFA9_like_SDR_a	NADH dehydrogenase (ubiquinone) 1 alpha subcomplex, subunit 9, 39 kDa, (NDUFA9) -like, atypical (a) SDRs; This subgroup of extended SDR-like proteins are atypical SDRs. They have a glycine-rich NAD(P)-binding motif similar to the typical SDRs, GXXGXXG, and have the YXXXK active site motif (though not the other residues of the SDR tetrad). Members identified include NDUFA9 (mitochondrial) and puta…
443	Acaty_c2278	AIA56131.1	Succinyl-CoA ligase (ADP-forming) beta chain	1	1	387	41047.3	0.129 (0)	0 (0)	Cytoplasmic	8.96	OTHER	0	Topology=o	Not Found	COG0045	C	Energy production and conversion	PRK00696	sucC	ADP-forming succinate--CoA ligase subunit beta; ADP-forming succinate--CoA ligase subunit beta.
444	Acaty_c1206	AIA55074.1	hypothetical protein	1	1	414	48095.1	0.0533 (0)	0.0695 (0)	Cytoplasmic	8.96	OTHER	1	Topology=i21-43o	Not Found	NOT in COG	NOT in COG	NOT in COG	Not Found	Not Found	Not Found
445	Acaty_c0382	AIA54272.1	Histidinol dehydrogenase	1	1	431	45927.1	0.115 (0)	0 (0)	Cytoplasmic	9.97	OTHER	0	Topology=o	Not Found	COG0141	E	Amino acid transport and metabolism	PRK00877	hisD	bifunctional histidinal dehydrogenase/ histidinol dehydrogenase; Reviewed
446	Acaty_c0618	AIA54498.1	LSU ribosomal protein L3p (L3e)	1	1	210	22767	0.114 (0)	0 (0)	Cytoplasmic	9.97	OTHER	0	Topology=o	Not Found	COG0087	J	Translation, ribosomal structure and biogenesis	PRK00001	rplC	50S ribosomal protein L3; Validated
447	Acaty_c0853	AIA54730.1	hypothetical protein	1	0	193	22662.6	0.114 (0)	0 (0)	Cytoplasmic	8.96	OTHER	0	Topology=o	Not Found	NOT in COG	NOT in COG	NOT in COG	pfam12007	DUF3501	Protein of unknown function (DUF3501); This family of proteins is functionally uncharacterized. This protein is found in bacteria and archaea. Proteins in this family are about 200 amino acids in length. The structure of protein BPSS1837 from B. pseudomallei has been solved. This protein contains two domains, domain I (1:31, 46:81) is a helical domain, domain II (32:45,82-193) is a mainly beta pr…
448	Acaty_c2461	AIA56305.1	Transcriptional regulator, TetR family	1	0	211	23298.5	0.111 (0)	0 (0)	Cytoplasmic	9.97	OTHER	0	Topology=o	Not Found	COG1309	K	Transcription	COG1309	AcrR	DNA-binding transcriptional regulator, AcrR family [Transcription]; Transcriptional regulator [Transcription].
449	Acaty_c0674	AIA54554.1	Ribose 5-phosphate isomerase A	1	0	223	23470	0.11 (0)	0 (0)	Unknown	2	OTHER	0	Topology=o	Not Found	COG0120	G	Carbohydrate transport and metabolism	PRK00702	PRK00702	ribose-5-phosphate isomerase RpiA; ribose-5-phosphate isomerase RpiA.
450	Acaty_c2043	AIA55899.1	Adenylosuccinate lyase	1	1	435	48463.5	0.109 (0)	0 (0)	Cytoplasmic	9.97	OTHER	0	Topology=o	Not Found	COG0015	F	Nucleotide transport and metabolism	cl32220	PRK07492 superfamily	adenylosuccinate lyase; Provisional
451	Acaty_c1285	AIA55153.1	transcriptional regulator, Crp/Fnr family	1	1	227	25014.2	0.103 (0)	0 (0)	Cytoplasmic	9.97	OTHER	0	Topology=o	Not Found	COG0664	T	Signal transduction mechanisms	COG0664	Crp	cAMP-binding domain of CRP or a regulatory subunit of cAMP-dependent protein kinases [Signal transduction mechanisms]; cAMP-binding proteins - catabolite gene activator and regulatory subunit of cAMP-dependent protein kinases [Signal transduction mechanisms].
452	Acaty_c2360	AIA56207.1	Dehydrogenase	1	1	247	25599.5	0.101 (0)	0 (0)	CytoplasmicMembrane	8.46	SP(Sec/SPI)	0	Topology=o	CS pos: 25-26. AIA-QG. Pr: 0.4420	COG1028	IQR	Lipid transport and metabolism, Secondary metabolites biosynthesis, transport and catabolism, General function prediction only	cl21454	NADB_Rossmann superfamily	Rossmann-fold NAD(P)(+)-binding proteins; A large family of proteins that share a Rossmann-fold NAD(P)H/NAD(P)(+) binding (NADB) domain. The NADB domain is found in numerous dehydrogenases of metabolic pathways such as glycolysis, and many other redox enzymes. NAD binding involves numerous hydrogen-bonds and van der Waals contacts, in particular H-bonding of residues in a turn between the first s…
453	Acaty_c2590	AIA56434.1	hypothetical protein	1	1	312	33573	0 (0)	0.1 (0)	Unknown	2	OTHER	1	Topology=i21-43o	Not Found	COG4961	UW	Intracellular trafficking, secretion, and vesicular transport, Extracellular structures	pfam07811	TadE	TadE-like protein; The members of this family are similar to a region of the protein product of the bacterial tadE locus. In various bacterial species, the tad locus is closely linked to flp-like genes, which encode proteins required for the production of pili involved in adherence to surfaces. It is thought that the tad loci encode proteins that act to assemble or export an Flp pilus in various …
454	Acaty_c0574	AIA54458.1	Phosphoglucomutase	1	1	544	59042.8	0.0433 (0)	0.0565 (0)	Cytoplasmic	8.96	OTHER	0	Topology=o	Not Found	COG0033	G	Carbohydrate transport and metabolism	cd03085	PGM1	Phosphoglucomutase 1 (PGM1) catalyzes the bidirectional interconversion of glucose-1-phosphate (G-1-P) and glucose-6-phosphate (G-6-P) via a glucose 1,6-diphosphate intermediate, an important metabolic step in prokaryotes and eukaryotes. In one direction, G-1-P produced from sucrose catabolism is converted to G-6-P, the first intermediate in glycolysis. In the other direction, conversion of G-6-P…
455	Acaty_c0966	AIA54840.1	Twin-arginine translocation pathway signal	1	0	242	26332	0.0981 (0)	0 (0)	Unknown	2	OTHER	0	Topology=o	Not Found	COG0412	Q	Secondary metabolites biosynthesis, transport and catabolism	COG0412	DLH	Dienelactone hydrolase [Secondary metabolites biosynthesis, transport and catabolism]; Dienelactone hydrolase and related enzymes [Secondary metabolites biosynthesis, transport, and catabolism].
456	Acaty_c2110	AIA55964.1	Ribonuclease PH	1	0	241	26393.2	0.0977 (0)	0 (0)	Cytoplasmic	9.97	OTHER	0	Topology=o	Not Found	COG0689	J	Translation, ribosomal structure and biogenesis	PRK00173	rph	ribonuclease PH; Reviewed
457	Acaty_c1211	AIA55079.1	3-oxoacyl-(acyl-carrier protein) reductase	1	0	261	27016.8	0.0956 (0)	0 (0)	Unknown	6.49	TAT(Tat/SPI)	0	Topology=o	CS pos: 33-34. AGA-RV. Pr: 0.1068	COG1028	IQR	Lipid transport and metabolism, Secondary metabolites biosynthesis, transport and catabolism, General function prediction only	cl21454	NADB_Rossmann superfamily	Rossmann-fold NAD(P)(+)-binding proteins; A large family of proteins that share a Rossmann-fold NAD(P)H/NAD(P)(+) binding (NADB) domain. The NADB domain is found in numerous dehydrogenases of metabolic pathways such as glycolysis, and many other redox enzymes. NAD binding involves numerous hydrogen-bonds and van der Waals contacts, in particular H-bonding of residues in a turn between the first s…
458	Acaty_c0814	AIA54691.1	Chaperone protein HscA	1	1	621	66312.3	0.0386 (0)	0.0503 (0)	Cytoplasmic	9.97	OTHER	0	Topology=o	Not Found	COG0443	O	Posttranslational modification, protein turnover, chaperones	PRK05183	hscA	chaperone protein HscA; Provisional
459	Acaty_c0985	AIA54858.1	UDP-galactose-lipid carrier transferase	1	0	258	30391.8	0.0847 (0)	0 (0)	Cytoplasmic	9.97	OTHER	0	Topology=o	Not Found	COG2326	C	Energy production and conversion	cl11971	PPK2 superfamily	Polyphosphate kinase 2 (PPK2); Inorganic polyphosphate (polyP) plays a role in metabolism and regulation and has been proposed to serve as a energy source in a pre-ATP world. In prokaryotes, the synthesis and utilisation of polyP are catalyzed by PPK1, PPK2 and polyphosphatases. Proteins with a single PPK2 domain catalyze polyP-dependent phosphorylation of ADP to ATP, whereas proteins containing …
460	Acaty_c2285	AIA56138.1	Transaldolase	1	1	364	39981.4	0 (0)	0.0837 (0)	Cytoplasmic	8.96	OTHER	0	Topology=o	Not Found	COG0176	G	Carbohydrate transport and metabolism	PRK03343	PRK03343	transaldolase; Validated
461	Acaty_c1538	AIA55403.1	HflC protein	1	0	291	32191.6	0.0799 (0)	0 (0)	Cytoplasmic	8.96	OTHER	1	Topology=i7-29o	Not Found	COG0330	O	Posttranslational modification, protein turnover, chaperones	cd03405	SPFH_HflC	High frequency of lysogenization C (HflC) family; SPFH (stomatin, prohibitin, flotillin, and HflK/C) superfamily; This model characterizes proteins similar to prokaryotic HflC (High frequency of lysogenization C). Although many members of the SPFH (or band 7) superfamily are lipid raft associated, prokaryote plasma membranes lack cholesterol and are unlikely to have lipid raft domains. Individual…
462	Acaty_c1914	AIA55773.1	Flagellar hook-associated protein FlgL	0	1	413	41981.2	0 (0)	0.0797 (0)	Extracellular	10	OTHER	0	Topology=o	Not Found	COG1344	N	Cell motility	cl35744	flgL superfamily	flagellar hook-associated protein FlgL; Reviewed
463	Acaty_c0936	AIA54812.1	6-phosphogluconate dehydrogenase, decarboxylating	1	0	306	32889	0.0783 (0)	0 (0)	Cytoplasmic	9.97	OTHER	0	Topology=o	Not Found	COG1023	G	Carbohydrate transport and metabolism	PRK09599	PRK09599	NADP-dependent phosphogluconate dehydrogenase; NADP-dependent phosphogluconate dehydrogenase.
464	Acaty_c1984	AIA55841.1	Octaprenyl diphosphate synthase / Dimethylallyltransferase / (2E,6E)-farnesyl diphosphate synthase / Geranylgeranyl pyrophosphate synthetase	1	0	304	32876.8	0.0783 (0)	0 (0)	Cytoplasmic	9.97	OTHER	0	Topology=o	Not Found	COG0142	H	Coenzyme transport and metabolism	cl00210	Isoprenoid_Biosyn_C1 superfamily	Isoprenoid Biosynthesis enzymes, Class 1; Superfamily of trans-isoprenyl diphosphate synthases (IPPS) and class I terpene cyclases which either synthesis geranyl/farnesyl diphosphates (GPP/FPP) or longer chained products from isoprene precursors, isopentenyl diphosphate (IPP) and dimethylallyl diphosphate (DMAPP), or use geranyl (C10)-, farnesyl (C15)-, or geranylgeranyl (C20)-diphosphate as subs…
465	Acaty_c1957	AIA55815.1	Branched-chain amino acid aminotransferase	1	0	307	34171.8	0.0752 (0)	0 (0)	Cytoplasmic	9.97	OTHER	0	Topology=o	Not Found	COG0115	EH	Amino acid transport and metabolism, Coenzyme transport and metabolism	PRK06606	PRK06606	branched-chain amino acid transaminase; branched-chain amino acid transaminase.
466	Acaty_c2063	AIA55919.1	Cytochrome O ubiquinol oxidase subunit I	1	1	712	79038.5	0.0323 (0)	0.0421 (0)	CytoplasmicMembrane	10	OTHER	14	Topology=o25-47i68-90o126-148i161-183o210-232i253-275o301-323i330-352o367-389i409-431o441-463i475-497o517-539i610-632o	Not Found	COG0843	C	Energy production and conversion	cl00275	Heme_Cu_Oxidase_I superfamily	Heme-copper oxidase subunit I. Heme-copper oxidases are transmembrane protein complexes in the respiratory chains of prokaryotes and mitochondria which catalyze the reduction of O2 and simultaneously pump protons across the membrane. The superfamily is diverse in terms of electron donors, subunit composition, and heme types. The number of subunits varies from three to five in bacteria and up to 1…
467	Acaty_c0886	AIA54762.1	putative protease sohB	1	0	331	35995.4	0.0715 (0)	0 (0)	CytoplasmicMembrane	10	OTHER	1	Topology=i7-29o	Not Found	COG0616	O	Posttranslational modification, protein turnover, chaperones	PRK11778	PRK11778	putative inner membrane peptidase; Provisional
468	Acaty_c2299	AIA56152.1	Polyribonucleotide nucleotidyltransferase	1	1	692	74631.5	0.0698 (0)	0 (0)	Cytoplasmic	9.97	OTHER	0	Topology=o	Not Found	COG1185	J	Translation, ribosomal structure and biogenesis	PRK11824	PRK11824	polynucleotide phosphorylase/polyadenylase; Provisional
469	Acaty_c2037	AIA55893.1	membrane anchor protein YbhG	1	1	346	37927.3	0.0679 (0)	0 (0)	CytoplasmicMembrane	9.82	OTHER	1	Topology=i7-26o	Not Found	COG1566	V	Defense mechanisms	cl35210	PRK03598 superfamily	putative efflux pump membrane fusion protein; Provisional
470	Acaty_c1713	AIA55573.1	Cobalt/zinc/cadmium efflux RND transporter, membrane fusion protein, CzcB family	0	1	461	49820.9	0 (0)	0.067 (0)	CytoplasmicMembrane	9.82	OTHER	1	Topology=i5-27o	Not Found	COG0845	MV	Cell wall/membrane/envelope biogenesis, Defense mechanisms	pfam16576| cl31598	HlyD_D23| PRK09578 superfamily	Barrel-sandwich domain of CusB or HlyD membrane-fusion; HlyD_D23 is the combined domains 2 and 3 of the membrane-fusion proteins CusB and HlyD, which forms a barrel-sandwich. CusB and HlyD proteins are membrane fusion proteins of the CusCFBA copper efflux system in E.coli and related bacteria. The whole molecule hinges between D2 and D3. Efflux systems of this resistance-nodulation-division group…
471	Acaty_c2451	AIA56295.1	Twitching motility protein PilT	1	0	349	38578.3	0.0667 (0)	0 (0)	Cytoplasmic	9.97	OTHER	0	Topology=o	Not Found	COG2805	NW	Cell motility, Extracellular structures	COG2805	PilT	Tfp pilus assembly protein PilT, pilus retraction ATPase [Cell motility, Extracellular structures]; Tfp pilus assembly protein, pilus retraction ATPase PilT [Cell motility and secretion / Intracellular trafficking and secretion].
472	Acaty_c1970	AIA55827.1	putative Co/Zn/Cd efflux system membrane fusion protein	1	0	364	39217.1	0.0655 (0)	0 (0)	CytoplasmicMembrane	9.82	OTHER	1	Topology=i5-22o	Not Found	COG0845	MV	Cell wall/membrane/envelope biogenesis, Defense mechanisms	cl36959	RND_mfp superfamily	RND family efflux transporter, MFP subunit; This model represents the MFP (membrane fusion protein) component of the RND family of transporters. RND refers to Resistance, Nodulation, and cell Division. It is, in part, a subfamily of pfam00529 (Pfam release 7.5) but hits substantial numbers of proteins missed by that model. The related HlyD secretion protein, for which pfam00529 is named, is outsi…
473	Acaty_c1168	AIA55038.1	ATP-dependent protease La Type I	1	1	817	90349.6	0.0283 (0)	0.0369 (0)	Cytoplasmic	9.97	OTHER	0	Topology=o	Not Found	COG0466	O	Posttranslational modification, protein turnover, chaperones	COG0466	Lon	ATP-dependent Lon protease, bacterial type [Posttranslational modification, protein turnover, chaperones]; ATP-dependent Lon protease, bacterial type [Posttranslational modification, protein turnover, chaperones].
474	Acaty_c0492	AIA54379.1	Peptide chain release factor 1	1	1	365	40905.8	0.0628 (0)	0 (0)	Cytoplasmic	9.97	OTHER	0	Topology=o	Not Found	COG0216	J	Translation, ribosomal structure and biogenesis	PRK00591	prfA	peptide chain release factor 1; Validated
475	Acaty_c1911	AIA55770.1	Flagellar hook-associated protein FliD	1	1	543	53150.1	0 (0)	0.0628 (0)	Extracellular	9.96	OTHER	0	Topology=o	Not Found	COG1345	N	Cell motility	cl35636| cl31628	fliD superfamily| flgL superfamily	flagellar capping protein; Reviewed| flagellar hook-associated protein 3; flagellar hook-associated protein 3.
476	Acaty_c1539	AIA55404.1	HflK protein	1	0	387	41564	0.0618 (0)	0 (0)	Unknown	2	OTHER	0	Topology=o	Not Found	COG0330	O	Posttranslational modification, protein turnover, chaperones	cd03404| pfam12221	SPFH_HflK| HflK_N	High frequency of lysogenization K (HflK) family; SPFH (stomatin, prohibitin, flotillin, and HflK/C) superfamily; This model characterizes proteins similar to prokaryotic HflK (High frequency of lysogenization K). Although many members of the SPFH (or band 7) superfamily are lipid raft associated, prokaryote plasma membranes lack cholesterol and are unlikely to have lipid raft domains. Individual…
477	Acaty_c1351	AIA55218.1	RND efflux system, outer membrane lipoprotein, NodT family	1	1	515	54971.5	0 (0)	0.0607 (0)	Unknown	4.93	LIPO(Sec/SPII)	0	Topology=o	CS pos: 32-33. LTG-CA. Pr: 0.8114	COG1538	M	Cell wall/membrane/envelope biogenesis	cl36990	outer_NodT superfamily	efflux transporter, outer membrane factor (OMF) lipoprotein, NodT family; Members of this model comprise a subfamily of the Outer Membrane Factor (TCDB 1.B.17) porins. OMF proteins operate in conjunction with a primary transporter of the RND, MFS, ABC, or PET systems, and a MFP (membrane fusion protein) to tranport substrates across membranes. The complex thus formed allows transport (export) of …
478	Acaty_c0612	AIA54492.1	DNA-directed RNA polymerase beta' subunit	1	1	1382	153092	0.0167 (0)	0.0438 (0)	Cytoplasmic	9.97	OTHER	0	Topology=o	Not Found	COG0086,COG0086	KK	TranscriptionTranscription	PRK00566	PRK00566	DNA-directed RNA polymerase subunit beta'; Provisional
479	Acaty_c1310	AIA55178.1	Manganese transport protein MntH	1	0	397	42388	0.0605 (0)	0 (0)	CytoplasmicMembrane	10	OTHER	10	Topology=o34-56i69-91o104-126i133-152o172-191i215-237o266-288i309-328o343-362i369-391o	Not Found	COG1914	P	Inorganic ion transport and metabolism	pfam01566	Nramp	Natural resistance-associated macrophage protein; The natural resistance-associated macrophage protein (NRAMP) family consists of Nramp1, Nramp2, and yeast proteins Smf1 and Smf2. The NRAMP family is a novel family of functional related proteins defined by a conserved hydrophobic core of ten transmembrane domains. This family of membrane proteins are divalent cation transporters. Nramp1 is an int…
480	Acaty_c1581	AIA55445.1	Uptake hydrogenase large subunit	1	1	496	56253.3	0 (0)	0.0594 (0)	Unknown	5.41	OTHER	0	Topology=o	Not Found	COG0374	C	Energy production and conversion	cl21493	Complex1_49kDa superfamily	Respiratory-chain NADH dehydrogenase, 49 Kd subunit; Respiratory-chain NADH dehydrogenase, 49 Kd subunit.
481	Acaty_c2289	AIA56142.1	Aspartokinase	1	0	408	43373.3	0.0591 (0)	0 (0)	Cytoplasmic	8.96	OTHER	0	Topology=o	Not Found	COG0527	E	Amino acid transport and metabolism	PRK06635	PRK06635	aspartate kinase; Reviewed
482	Acaty_c0722	AIA54600.1	IMP cyclohydrolase / Phosphoribosylaminoimidazolecarboxamide formyltransferase	1	1	521	56670.3	0 (0)	0.0589 (0)	Cytoplasmic	9.97	OTHER	0	Topology=o	Not Found	COG0138	F	Nucleotide transport and metabolism	PRK00881	purH	bifunctional phosphoribosylaminoimidazolecarboxamide formyltransferase/IMP cyclohydrolase; Provisional
483	Acaty_c0515	AIA54401.1	hypothetical protein	1	1	925	100323	0.0254 (0)	0.0332 (0)	OuterMembrane	9.49	OTHER	0	Topology=o	Not Found	NOT in COG	NOT in COG	NOT in COG	pfam07238| cl40220| cl25752	PilZ| TPR_MalT superfamily| PLN03209 superfamily	PilZ domain; PilZ is a c-di-GMP binding domain which is found C terminal to pfam07317. Proteins which contain PilZ are known to interact with the flagellar switch-complex proteins FliG and FliM. This interaction results in a reduction of torque generation and induces CCW motor bias. This domain forms a beta barrel structure.| MalT-like TPR region; This entry contains a series of TPR repeats.| tra…
484	Acaty_c0589	AIA54473.1	Serine hydroxymethyltransferase	1	1	414	44706.9	0.0573 (0)	0 (0)	Cytoplasmic	9.97	OTHER	0	Topology=o	Not Found	COG0112	E	Amino acid transport and metabolism	PRK00011	glyA	serine hydroxymethyltransferase; Reviewed
485	Acaty_c1010	AIA54882.1	putative transmembrane protein	1	0	801	90823.5	0.0571 (0)	0 (0)	Unknown	2	OTHER	0	Topology=o	Not Found	COG3002	S	Function unknown	pfam10070	DUF2309	Uncharacterized protein conserved in bacteria (DUF2309); Members of this family of hypothetical bacterial proteins have no known function.
486	Acaty_c1089	AIA54959.1	Dihydrolipoamide acetyltransferase component of pyruvate dehydrogenase complex	1	0	428	45485.3	0.0563 (0)	0 (0)	Cytoplasmic	9.26	OTHER	0	Topology=o	Not Found	COG0508	C	Energy production and conversion	PRK11856	PRK11856	branched-chain alpha-keto acid dehydrogenase subunit E2; Reviewed
487	Acaty_c0810	AIA54687.1	Cysteine desulfurase	1	1	422	46699.2	0.055 (0)	0 (0)	Cytoplasmic	9.97	OTHER	0	Topology=o	Not Found	COG1104	E	Amino acid transport and metabolism	PRK14012	PRK14012	IscS subfamily cysteine desulfurase; IscS subfamily cysteine desulfurase.
488	Acaty_c1425	AIA55291.1	Glutamate decarboxylase	1	0	458	51770.4	0.0495 (0)	0 (0)	Cytoplasmic	9.97	OTHER	0	Topology=o	Not Found	COG0076	E	Amino acid transport and metabolism	TIGR01788	Glu-decarb-GAD	glutamate decarboxylase; This model represents the pyridoxal phosphate-dependent glutamate (alpha) decarboxylase found in bacteria (low and hi-GC gram positive, proteobacteria and cyanobacteria), plants, fungi and at least one archaon (Methanosarcina). The product of the enzyme is gamma-aminobutyrate (GABA).
489	Acaty_c2282	AIA56135.1	Glutamyl-tRNA synthetase	1	0	467	52456.1	0.0489 (0)	0 (0)	Cytoplasmic	9.97	OTHER	0	Topology=o	Not Found	COG0008	J	Translation, ribosomal structure and biogenesis	PRK01406	gltX	glutamyl-tRNA synthetase; Reviewed
490	Acaty_c2067	AIA55923.1	Aspartyl-tRNA(Asn) amidotransferase subunit A / Glutamyl-tRNA(Gln) amidotransferase subunit A	1	0	490	52918	0.0485 (0)	0 (0)	Cytoplasmic	9.97	OTHER	0	Topology=o	Not Found	COG0154	J	Translation, ribosomal structure and biogenesis	PRK00012	gatA	Asp-tRNA(Asn)/Glu-tRNA(Gln) amidotransferase subunit GatA; Asp-tRNA(Asn)/Glu-tRNA(Gln) amidotransferase subunit GatA.
491	Acaty_c1172	AIA55040.1	Peptidyl-prolyl cis-trans isomerase ppiD	1	0	517	56236.7	0.0456 (0)	0 (0)	CytoplasmicMembrane	9.82	OTHER	1	Topology=i13-35o	Not Found	COG0760	O	Posttranslational modification, protein turnover, chaperones	pfam13624| pfam13145	SurA_N_3| Rotamase_2	SurA N-terminal domain; This domain is found at the N-terminus of the chaperone SurA. It is a helical domain of unknown function. The C-terminus of the SurA protein folds back and forms part of this domain also but is not included in the current alignment.| PPIC-type PPIASE domain; PPIC-type PPIASE domain.
492	Acaty_c2532	AIA56376.1	Cell division protein FtsI (Peptidoglycan synthetase)	1	1	576	62726.4	0.0408 (0)	0 (0)	CytoplasmicMembrane	10	OTHER	1	Topology=i7-29o	Not Found	COG0768	DM	Cell cycle control, cell division, chromosome partitioning, Cell wall/membrane/envelope biogenesis	COG0768	FtsI	Cell division protein FtsI/penicillin-binding protein 2 [Cell cycle control, cell division, chromosome partitioning, Cell wall/membrane/envelope biogenesis]; Cell division protein FtsI/penicillin-binding protein 2 [Cell envelope biogenesis, outer membrane].
493	Acaty_c1160	AIA55030.1	SSU ribosomal protein S1p	1	0	573	62994	0.0406 (0)	0 (0)	Cytoplasmic	9.97	OTHER	0	Topology=o	Not Found	COG0539	J	Translation, ribosomal structure and biogenesis	PRK06299	rpsA	30S ribosomal protein S1; Reviewed
494	Acaty_c2697	AIA56535.1	Arginyl-tRNA synthetase	1	0	580	64694.2	0.0396 (0)	0 (0)	Cytoplasmic	9.97	SP(Sec/SPI)	0	Topology=o	CS pos: 19-20. VES-GA. Pr: 0.2307	COG0018	J	Translation, ribosomal structure and biogenesis	PRK01611	argS	arginyl-tRNA synthetase; Reviewed
495	Acaty_c1733	AIA55593.1	Cytochrome c-type biogenesis protein DsbD	1	0	621	66390.7	0.0385 (0)	0 (0)	CytoplasmicMembrane	10	SP(Sec/SPI)	8	Topology=o197-231i244-266o281-303i324-346o356-378i390-412o422-441i454-476o	CS pos: 16-17. ALA-GE. Pr: 0.9347	COG4232	O	Posttranslational modification, protein turnover, chaperones	cl35086	dipZ superfamily	thiol:disulfide interchange protein precursor; Provisional
496	Acaty_c2375	AIA56222.1	Cell division protein FtsH	1	0	639	69508.6	0.0368 (0)	0 (0)	CytoplasmicMembrane	10	SP(Sec/SPI)	2	Topology=o10-27i101-123o	CS pos: 35-36. AQA-MN. Pr: 0.3752	COG0465	O	Posttranslational modification, protein turnover, chaperones	TIGR01241| pfam06480	FtsH_fam| FtsH_ext	ATP-dependent metalloprotease FtsH; HflB(FtsH) is a pleiotropic protein required for correct cell division in bacteria. It has ATP-dependent zinc metalloprotease activity. It was formerly designated cell division protein FtsH. [Cellular processes, Cell division, Protein fate, Degradation of proteins, peptides, and glycopeptides]| FtsH Extracellular; This domain is found in the FtsH family of prot…
497	Acaty_c2103	AIA55957.1	RNA polymerase sigma factor RpoD	1	1	632	71405	0.0358 (0)	0 (0)	Cytoplasmic	9.97	OTHER	0	Topology=o	Not Found	COG0568	K	Transcription	PRK05658	PRK05658	RNA polymerase sigma factor RpoD; Validated
498	Acaty_c0312	AIA54202.1	Osmosensitive K+ channel histidine kinase KdpD	1	1	927	102586	0 (0)	0.0324 (0)	CytoplasmicMembrane	10	OTHER	3	Topology=i432-454o474-496i503-525o	Not Found	COG2205	T	Signal transduction mechanisms	COG2205	KdpD	K+-sensing histidine kinase KdpD [Signal transduction mechanisms]; Osmosensitive K+ channel histidine kinase [Signal transduction mechanisms].
499	Acaty_c1845	AIA55704.1	Type I restriction-modification system, DNA-methyltransferase subunit M	1	0	799	89931.8	0.0284 (0)	0 (0)	Cytoplasmic	8.96	OTHER	0	Topology=o	Not Found	COG0286	V	Defense mechanisms	pfam13588| cl37510	HSDR_N_2| N6_Mtase superfamily	Type I restriction enzyme R protein N-terminus (HSDR_N); This family consists of a number of N terminal regions found in type I restriction enzyme R (HSDR) proteins. Restriction and modification (R/M) systems are found in a wide variety of prokaryotes and are thought to protect the host bacterium from the uptake of foreign DNA. Type I restriction and modification systems are encoded by three gene…
500	Acaty_c1477	AIA55343.1	sucrose synthase	1	1	793	91172.4	0.028 (0)	0 (0)	Cytoplasmic	9.97	OTHER	0	Topology=o	Not Found	COG0438	M	Cell wall/membrane/envelope biogenesis	cl30294	sucr_synth superfamily	sucrose synthase; This model represents sucrose synthase, an enzyme that, despite its name, generally uses rather produces sucrose. Sucrose plus UDP (or ADP) becomes D-fructose plus UDP-glucose (or ADP-glucose), which is then available for cell wall (or starch) biosynthesis. The enzyme is homologous to sucrose phosphate synthase, which catalyzes the penultimate step in sucrose synthesis. Sucrose …
501	Acaty_c0218	AIA54109.1	Helicase, SNF2/RAD54 family	0	1	1092	122199	0 (0)	0.0272 (0)	CytoplasmicMembrane	9.27	OTHER	0	Topology=o	Not Found	COG0553,cl19527	KL	Transcription, Replication, recombination and repair	COG0553| cl19527	HepA| SWIM superfamily	Superfamily II DNA or RNA helicase, SNF2 family [Transcription, Replication, recombination and repair]; Superfamily II DNA/RNA helicases, SNF2 family [Transcription / DNA replication, recombination, and repair].| SWIM zinc finger; This domain is found in bacterial, archaeal and eukaryotic proteins. It is predicted to be organized into two N-terminal beta-strands and a C-terminal alpha helix, thus…
502	Acaty_c1434	AIA55300.1	Alanyl-tRNA synthetase	1	1	880	95797.9	0.0266 (0)	0 (0)	Cytoplasmic	9.97	OTHER	0	Topology=o	Not Found	COG0013	J	Translation, ribosomal structure and biogenesis	PRK00252	alaS	alanyl-tRNA synthetase; Reviewed
503	Acaty_c1542	AIA55407.1	Phosphoenolpyruvate carboxylase	1	0	930	106485	0.024 (0)	0 (0)	Cytoplasmic	8.96	OTHER	0	Topology=o	Not Found	COG2352	C	Energy production and conversion	cl21521	PEPcase superfamily	Phosphoenolpyruvate carboxylase; Phosphoenolpyruvate carboxylase.
504	Acaty_1p0013	AIA56794.1	relaxase/mobilization nuclease domain-containing protein	1	0	457	52174.4	ND (ND)	ND (ND)	Cytoplasmic	8.96	OTHER	0	Topology=o	Not Found	NOT in COG	NOT in COG	NOT in COG	pfam18821| pfam18821	LPD7| LPD7	Large polyvalent protein-associated domain 7; This domain contains conserved aspartate and phenylalanine residues. It is widely present in polyvalent proteins and gene neighbourhoods of conjugative elements. This domain is also known as PTox1.| Large polyvalent protein-associated domain 7; This domain contains conserved aspartate and phenylalanine residues. It is widely present in polyvalent prot…
505	Acaty_2p0001	AIA56815.1	putative replication protein	0	1	271	29311.6	ND (ND)	ND (ND)	Unknown	2	OTHER	0	Topology=o	Not Found	NOT in COG	NOT in COG	NOT in COG	cl03886| cl03886| cl07362| cl07362	Replicase superfamily| Replicase superfamily| PriCT_1 superfamily| PriCT_1 superfamily	Replicase family; This is a family of bacterial plasmid DNA replication initiator proteins. pfam01051 is a similar family. These RepA proteins exist as monomers and dimers in equilibrium: monomers bind directly to repeated DNA sequences and thus activate replication; dimers repress repA transcription by binding an inversely repeated DNA operator. Dimer dissociation can occur spontaneously or be m…
506	Acaty_2p0004	AIA56818.1	glycosyl transferase family 1	1	0	349	39980.5	ND (ND)	ND (ND)	Cytoplasmic	9.97	OTHER	0	Topology=o	Not Found	COG0438	M	Cell wall/membrane/envelope biogenesis	cl10013	Glycosyltransferase_GTB-type superfamily	glycosyltransferase family 1 and related proteins with GTB topology; Glycosyltransferases catalyze the transfer of sugar moieties from activated donor molecules to specific acceptor molecules, forming glycosidic bonds. The acceptor molecule can be a lipid, a protein, a heterocyclic compound, or another carbohydrate residue. The structures of the formed glycoconjugates are extremely diverse, refle…
507	Acaty_c0004	AIA53896.1	DNA gyrase subunit B	1	1	801	89497	ND (ND)	ND (ND)	Cytoplasmic	9.97	OTHER	0	Topology=o	Not Found	COG0187	L	Replication, recombination and repair	PRK14939	gyrB	DNA gyrase subunit B; Provisional
508	Acaty_c0006	AIA53898.1	Cell division topological specificity factor MinE	0	1	89	10240.8	ND (ND)	ND (ND)	Cytoplasmic	9.26	OTHER	0	Topology=o	Not Found	COG0851	D	Cell cycle control, cell division, chromosome partitioning	PRK00296	minE	cell division topological specificity factor MinE; Reviewed
509	Acaty_c0010	AIA53902.1	DNA topoisomerase I	1	0	827	92844.6	ND (ND)	ND (ND)	Cytoplasmic	9.97	OTHER	0	Topology=o	Not Found	COG0550,COG0551,COG1754	LLS	Replication, recombination and repairReplication, recombination and repairFunction unknown	PRK06599| COG0551	PRK06599| YrdD	DNA topoisomerase I; Validated| ssDNA-binding Zn-finger and Zn-ribbon domains of topoisomerase 1 [Replication, recombination and repair]; Zn-finger domain associated with topoisomerase type I [DNA replication, recombination, and repair].
510	Acaty_c0021	AIA53913.1	tRNA uridine 5-carboxymethylaminomethyl modification enzyme GidA	1	0	624	68546.9	ND (ND)	ND (ND)	Unknown	4.99	OTHER	0	Topology=o	Not Found	COG0445	J	Translation, ribosomal structure and biogenesis	PRK05192	PRK05192	tRNA uridine-5-carboxymethylaminomethyl(34) synthesis enzyme MnmG; tRNA uridine-5-carboxymethylaminomethyl(34) synthesis enzyme MnmG.
511	Acaty_c0024	AIA53916.1	Chromosome (plasmid) partitioning protein ParB / Stage 0 sporulation protein J	0	1	280	30539.8	ND (ND)	ND (ND)	Cytoplasmic	9.97	OTHER	0	Topology=o	Not Found	COG1475	D	Cell cycle control, cell division, chromosome partitioning	cl37413	nucleoid_noc superfamily	nucleoid occlusion protein; This model describes nucleoid occlusion protein, a close homolog to ParB chromosome partitioning proteins including Spo0J in Bacillus subtilis. Its gene often is located near the gene for the Spo0J ortholog. This protein bind a specific DNA sequence and blocks cytokinesis from happening until chromosome segregation is complete.
512	Acaty_c0027	AIA53919.1	ATP synthase F0 sector subunit c	1	0	84	9007.72	ND (ND)	ND (ND)	CytoplasmicMembrane	9.82	OTHER	2	Topology=o10-32i53-75o	Not Found	COG0636	C	Energy production and conversion	cd18185	ATP-synt_Fo_c_ATPE	F-type proton-translocating ATPase subunit c (ATPE) and similar proteins; This family includes subunit c of F-ATP synthase (also called ATP synthase F(o) sector subunit c, F-type ATPase subunit c, or F-ATPase subunit c) and similar proteins. It is a proton-translocating subunit of the ATP synthase encoded by gene atpE.
513	Acaty_c0029	AIA53921.1	ATP synthase delta chain	1	0	153	17277.5	ND (ND)	ND (ND)	Cytoplasmic	9.26	OTHER	0	Topology=o	Not Found	COG0712	C	Energy production and conversion	cl17210	OSCP superfamily	ATP synthase delta (OSCP) subunit; The ATP D subunit from E. coli is the same as the OSCP subunit which is this family. The ATP D subunit from metazoa are found in family pfam00401.
514	Acaty_c0035	AIA53927.1	Glucosamine--fructose-6-phosphate aminotransferase (isomerizing)	1	1	611	66525	ND (ND)	ND (ND)	Cytoplasmic	9.97	OTHER	0	Topology=o	Not Found	COG0449	M	Cell wall/membrane/envelope biogenesis	PRK00331	PRK00331	isomerizing glutamine--fructose-6-phosphate transaminase; isomerizing glutamine--fructose-6-phosphate transaminase.
515	Acaty_c0041	AIA53933.1	Extracellular Matrix protein PelD	1	1	427	48512.1	ND (ND)	ND (ND)	Cytoplasmic	8.96	OTHER	3	Topology=i13-32o47-69i82-104o	Not Found	NOT in COG	NOT in COG	NOT in COG	pfam16963	PelD_GGDEF	PelD GGDEF domain; This degenerate GGDEF domain is found at the C-terminus of PelD, a membrane-bound c-di-GMP-specific receptor. It contains an RXXD motif resembling the allosteric inhibition site found in diguanylate cyclases. In PelD this RXXD motif binds to dimeric c-di-GMP.
516	Acaty_c0052	AIA53944.1	hypothetical protein	1	1	112	12074.9	ND (ND)	ND (ND)	CytoplasmicMembrane	9.82	OTHER	1	Topology=i12-31o	Not Found	NOT in COG	NOT in COG	NOT in COG	Not Found	Not Found	Not Found
517	Acaty_c0085	AIA53977.1	phage-related protein	1	0	157	17316.2	ND (ND)	ND (ND)	Unknown	2	OTHER	0	Topology=o	Not Found	NOT in COG	NOT in COG	NOT in COG	Not Found	Not Found	Not Found
518	Acaty_c0086	AIA53978.1	phage-related protein	1	1	127	14640.9	ND (ND)	ND (ND)	Unknown	2	OTHER	0	Topology=o	Not Found	NOT in COG	NOT in COG	NOT in COG	Not Found	Not Found	Not Found
519	Acaty_c0090	AIA53982.1	hypothetical protein	1	0	751	82635.6	ND (ND)	ND (ND)	Cytoplasmic	8.96	OTHER	0	Topology=o	Not Found	NOT in COG	NOT in COG	NOT in COG	Not Found	Not Found	Not Found
520	Acaty_c0101	AIA53993.1	DNA primase/helicase, phage-associated	1	0	766	84779	ND (ND)	ND (ND)	Cytoplasmic	8.96	OTHER	0	Topology=o	Not Found	COG3378,COG0358	XL	Mobilome: prophages, transposonsReplication, recombination and repair	PRK07078	PRK07078	hypothetical protein; Validated
521	Acaty_c0117	AIA54009.1	Phage terminase, large subunit	0	1	621	68885.3	ND (ND)	ND (ND)	Unknown	2	OTHER	0	Topology=o	Not Found	COG5525	X	Mobilome: prophages, transposons	pfam05876	Terminase_GpA	Phage terminase large subunit (GpA); This family consists of several phage terminase large subunit proteins as well as related sequences from several bacterial species. The DNA packaging enzyme of bacteriophage lambda, terminase, is a heteromultimer composed of a small subunit, gpNu1, and a large subunit, gpA, products of the Nu1 and A genes, respectively. Terminase is involved in the site-specif…
522	Acaty_c0118	AIA54010.1	hypothetical protein	1	0	70	7865.03	ND (ND)	ND (ND)	Unknown	2	OTHER	0	Topology=o	Not Found	COG1391	O	Posttranslational modification, protein turnover, chaperones	Not Found	Not Found	Not Found
523	Acaty_c0119	AIA54011.1	Phage portal protein	1	0	484	54842.2	ND (ND)	ND (ND)	Cytoplasmic	8.96	OTHER	0	Topology=o	Not Found	COG5511	X	Mobilome: prophages, transposons	pfam05136	Phage_portal_2	Phage portal protein, lambda family; This protein forms a hole, or portal, that enables DNA passage during packaging and ejection. It also forms the junction between the phage capsid and the tail proteins.
524	Acaty_c0135	AIA54027.1	hypothetical protein	1	0	470	49703.2	ND (ND)	ND (ND)	CytoplasmicMembrane	9.46	OTHER	0	Topology=o	Not Found	COG5164	K	Transcription	Not Found	Not Found	Not Found
525	Acaty_c0138	AIA54030.1	Phage tail sheath monomer	1	1	498	53222.5	ND (ND)	ND (ND)	Cytoplasmic	8.96	OTHER	0	Topology=o	Not Found	COG3497	X	Mobilome: prophages, transposons	cl01389	Phage_sheath_1 superfamily	Phage tail sheath protein subtilisin-like domain; This entry represents the second domain in a variety of phage tail sheath proteins. According to ECOD this domain has a subtilisin-like structure.
526	Acaty_c0139	AIA54031.1	Phage major tail tube protein	1	0	170	18638.5	ND (ND)	ND (ND)	Cytoplasmic	8.96	OTHER	0	Topology=o	Not Found	cl01390	NOT in COG	NOT in COG	pfam04985	Phage_tube	Phage tail tube protein FII; The major structural components of the contractile tail of bacteriophage P2 are proteins FI and FII, which are believed to be the tail sheath and tube proteins, respectively.
527	Acaty_c0153	AIA54045.1	Mobile element protein	0	1	274	31016.2	ND (ND)	ND (ND)	Cytoplasmic	8.96	OTHER	0	Topology=o	Not Found	NOT in COG	NOT in COG	NOT in COG	cl41330	transpos_IS5_1 superfamily	IS5 family transposase; IS5 family transposase.
528	Acaty_c0162	AIA54054.1	hypothetical protein	1	1	1130	128606	ND (ND)	ND (ND)	Cytoplasmic	8.96	OTHER	0	Topology=o	Not Found	COG4913	S	Function unknown	cl25907	COG4913 superfamily	Uncharacterized protein, contains a C-terminal ATPase domain [Function unknown]; Uncharacterized protein conserved in bacteria [Function unknown].
529	Acaty_c0164	AIA54056.1	Prevent host death protein, Phd antitoxin	0	1	87	9537.11	ND (ND)	ND (ND)	Unknown	2	OTHER	0	Topology=i	Not Found	COG2161	V	Defense mechanisms	pfam02604	PhdYeFM_antitox	Antitoxin Phd_YefM, type II toxin-antitoxin system; Members of this family act as antitoxins in type II toxin-antitoxin systems. When bound to their toxin partners, they can bind DNA via the N-terminus and repress the expression of operons containing genes encoding the toxin and the antitoxin. This domain complexes with Txe toxins containing pfam06769, Fic/DOC toxins containing pfam02661 and YafO…
530	Acaty_c0167	AIA54058.1	Chromosome (plasmid) partitioning protein ParB / Stage 0 sporulation protein J	1	0	435	47908.8	ND (ND)	ND (ND)	Cytoplasmic	9.97	OTHER	0	Topology=o	Not Found	COG1475	D	Cell cycle control, cell division, chromosome partitioning	cl28891| COG1475	ParB_N_Srx superfamily| Spo0J	ParB N-terminal domain and sulfiredoxin protein-related families; The ParB N-terminal domain/Sulfiredoxin (Srx) superfamily contains proteins with diverse activities. Many of the families are involved in segregation and competition between plasmids and chromosomes. Several families share similar activities with the N-terminal domain of ParB (Spo0J in Bacillus subtilis), a DNA-binding component of…
531	Acaty_c0180	AIA54071.1	hypothetical protein	1	1	453	50035.8	ND (ND)	ND (ND)	Unknown	2.5	SP(Sec/SPI)	1	Topology=i11-33o	CS pos: 29-30. ASA-AN. Pr: 0.9455	NOT in COG	NOT in COG	NOT in COG	Not Found	Not Found	Not Found
532	Acaty_c0201	AIA54092.1	Mobile element protein	1	0	345	38459.6	ND (ND)	ND (ND)	Cytoplasmic	9.97	OTHER	0	Topology=o	Not Found	COG3547	X	Mobilome: prophages, transposons	NF033542	transpos_IS110	IS110 family transposase; Proteins of this family are DEDD (Asp, Glu, Asp, Asp) type transposases, which are encoded by the IS110 family elements.
533	Acaty_c0231	AIA54122.1	Shufflon-specific DNA recombinase	1	0	390	44038.3	ND (ND)	ND (ND)	Cytoplasmic	9.97	OTHER	0	Topology=o	Not Found	COG0582	LX	Replication, recombination and repair, Mobilome: prophages, transposons	cd00796| pfam13240	INT_Rci_Hp1_C| zinc_ribbon_2	Shufflon-specific DNA recombinase Rci and Bacteriophage Hp1_like integrase, C-terminal catalytic domain; Rci protein is a tyrosine recombinase specifically involved in Shufflon type of DNA rearrangement in bacteria. The shufflon of plasmid R64 consists of four invertible DNA segments which are separated and flanked by seven 19-bp repeat sequences. RCI recombinase facilitates the site-specific rec…
534	Acaty_c0253	AIA54144.1	Phosphoenolpyruvate-protein phosphotransferase of PTS system	1	1	692	72414.4	ND (ND)	ND (ND)	Unknown	6.58	OTHER	0	Topology=o	Not Found	COG1080,COG3412	GT	Carbohydrate transport and metabolismSignal transduction mechanisms	cl32680| cl21481	PRK11377 superfamily| malate_synt superfamily	dihydroxyacetone kinase subunit M; Provisional| Malate synthase catalyzes the Claisen condensation of glyoxylate and acetyl-CoA to malyl-CoA , which hydrolyzes to malate and CoA. This reaction is part of the glyoxylate cycle, which allows certain organisms, like plants and fungi, to derive their carbon requirements from two-carbon compounds, by bypassing the two carboxylation steps of the citric …
535	Acaty_c0254	AIA54145.1	Phosphoenolpyruvate-dihydroxyacetone phosphotransferase, ADP-binding subunit DhaL	1	0	204	21049.9	ND (ND)	ND (ND)	Unknown	2	OTHER	0	Topology=o	Not Found	COG2376	G	Carbohydrate transport and metabolism	cl29418	Dak2 superfamily	DAK2 domain; This domain is the predicted phosphatase domain of the dihydroxyacetone kinase family.
536	Acaty_c0264	AIA54155.1	Replicative DNA helicase	1	1	457	50818.9	ND (ND)	ND (ND)	Cytoplasmic	9.97	OTHER	0	Topology=o	Not Found	COG0305	L	Replication, recombination and repair	TIGR00665	DnaB	replicative DNA helicase; This model describes the helicase DnaB, a homohexameric protein required for DNA replication. The homohexamer can form a ring around a single strand of DNA near a replication fork. An intein of > 400 residues is found at a conserved location in DnaB of Synechocystis PCC6803, Rhodothermus marinus (both experimentally confirmed), and Mycobacterium tuberculosis. The intein …
537	Acaty_c0283	AIA54173.1	Exodeoxyribonuclease V alpha chain	0	1	654	71639.8	ND (ND)	ND (ND)	Cytoplasmic	9.97	OTHER	0	Topology=o	Not Found	COG0507	L	Replication, recombination and repair	cl36908	recD superfamily	exodeoxyribonuclease V, alpha subunit; This family describes the exodeoxyribonuclease V alpha subunit, RecD. RecD is part of a RecBCD complex. A related family in the Gram-positive bacteria separates in a phylogenetic tree, has an additional N-terminal extension of about 200 residues, and is not supported as a member of a RecBCD complex by neighboring genes. The related family is consequently des…
538	Acaty_c0293	AIA54183.1	Dihydroorotase	0	1	428	45104.5	ND (ND)	ND (ND)	Cytoplasmic	9.26	OTHER	0	Topology=o	Not Found	COG0044	F	Nucleotide transport and metabolism	PRK09357	pyrC	dihydroorotase; Validated
539	Acaty_c0310	AIA54200.1	arsenite transport protein	1	0	606	64385.6	ND (ND)	ND (ND)	CytoplasmicMembrane	10	OTHER	12	Topology=o5-22i29-51o66-88i101-123o127-144i157-179o194-216i416-438o458-480i492-514o546-568i581-600o	Not Found	COG0471	G	Carbohydrate transport and metabolism	cl21473| cl21473| pfam02080| pfam02080	ArsB_NhaD_permease superfamily| ArsB_NhaD_permease superfamily| TrkA_C| TrkA_C	Anion permease ArsB/NhaD. These permeases have been shown to translocate sodium, arsenate, antimonite, sulfate and organic anions across biological membranes in all three kingdoms of life. A typical anion permease contains 8-13 transmembrane helices and can function either independently as a chemiosmotic transporter or as a channel-forming subunit of an ATP-driven anion pump.| Anion permease ArsB…
540	Acaty_c0315	AIA54205.1	Potassium-transporting ATPase B chain	0	1	688	73394.7	ND (ND)	ND (ND)	CytoplasmicMembrane	10	OTHER	7	Topology=i36-55o65-84i222-244o259-281i596-613o628-650i663-685o	Not Found	COG2216	P	Inorganic ion transport and metabolism	PRK01122	PRK01122	potassium-transporting ATPase subunit KdpB; potassium-transporting ATPase subunit KdpB.
541	Acaty_c0336	AIA54226.1	Aspartate aminotransferase	0	1	393	44137.7	ND (ND)	ND (ND)	Cytoplasmic	9.97	OTHER	0	Topology=o	Not Found	COG0436	E	Amino acid transport and metabolism	cl30167	PRK08175 superfamily	aminotransferase; Validated
542	Acaty_c0337	AIA54227.1	Homoserine dehydrogenase	1	0	441	46894	ND (ND)	ND (ND)	Cytoplasmic	9.97	OTHER	0	Topology=o	Not Found	COG0460	E	Amino acid transport and metabolism	PRK06349	PRK06349	homoserine dehydrogenase; Provisional
543	Acaty_c0342	AIA54232.1	Lysyl-tRNA synthetase (class II)	1	0	495	56126.6	ND (ND)	ND (ND)	Cytoplasmic	10	OTHER	0	Topology=o	Not Found	COG1190	J	Translation, ribosomal structure and biogenesis	PRK00484	lysS	lysyl-tRNA synthetase; Reviewed
544	Acaty_c0346	AIA54236.1	DNA internalization-related competence protein ComEC/Rec2	1	0	702	76971.2	ND (ND)	ND (ND)	CytoplasmicMembrane	10	OTHER	8	Topology=o15-37i233-255o265-287i307-326o336-353i366-388o393-415i457-476o	Not Found	COG0658	R	General function prediction only	pfam03772	Competence	Competence protein; Members of this family are integral membrane proteins with 6 predicted transmembrane helices. Some members of this family have been shown to be essential for bacterial competence in uptake of extracellular DNA. These proteins may transport DNA across the cell membrane. These proteins contain a highly conserved motif in the amino terminal transmembrane region that has two histi…
545	Acaty_c0347	AIA54237.1	Ferric siderophore transport system, biopolymer transport protein ExbB	0	1	205	21908	ND (ND)	ND (ND)	CytoplasmicMembrane	10	OTHER	3	Topology=o13-35i116-138o153-175i	Not Found	COG0811	U	Intracellular trafficking, secretion, and vesicular transport	pfam01618	MotA_ExbB	MotA/TolQ/ExbB proton channel family; This family groups together integral membrane proteins that appear to be involved translocation of proteins across a membrane. These proteins are probably proton channels. MotA is an essential component of the flageller motor that uses a proton gradient to generate rotational motion in the flageller. ExbB is part of the TonB-dependent transduction complex. Th…
546	Acaty_c0360	AIA54250.1	S-adenosylmethionine synthetase	1	0	389	42284.8	ND (ND)	ND (ND)	Cytoplasmic	9.97	OTHER	0	Topology=o	Not Found	COG0192	H	Coenzyme transport and metabolism	PRK05250	PRK05250	S-adenosylmethionine synthetase; Validated
547	Acaty_c0364	AIA54254.1	Putative stomatin/prohibitin-family membrane protease subunit YbbK	0	1	314	34167.6	ND (ND)	ND (ND)	CytoplasmicMembrane	9.82	OTHER	1	Topology=i5-27o	Not Found	COG0330	O	Posttranslational modification, protein turnover, chaperones	COG0330	HflC	Regulator of protease activity HflC, stomatin/prohibitin superfamily [Posttranslational modification, protein turnover, chaperones]; Membrane protease subunits, stomatin/prohibitin homologs [Posttranslational modification, protein turnover, chaperones].
548	Acaty_c0371	AIA54261.1	putative Co/Zn/Cd efflux system membrane fusion protein	1	1	363	37964	ND (ND)	ND (ND)	Unknown	2.5	SP(Sec/SPI)	1	Topology=i12-34o	CS pos: 33-34. ALA-LP. Pr: 0.6512	COG0845	MV	Cell wall/membrane/envelope biogenesis, Defense mechanisms	cl36796	8a0102 superfamily	Membrane Fusion Protein cluster 2 (function with RND porters); [Transport and binding proteins, Other]
549	Acaty_c0378	AIA54268.1	Phosphoribosylformimino-5-aminoimidazole carboxamide ribotide isomerase	1	0	242	25490.9	ND (ND)	ND (ND)	Cytoplasmic	9.97	OTHER	0	Topology=o	Not Found	COG0106	E	Amino acid transport and metabolism	PRK00748	PRK00748	1-(5-phosphoribosyl)-5-[(5-phosphoribosylamino)methylideneamino] imidazole-4-carboxamide isomerase; Validated
550	Acaty_c0399	AIA54289.1	RNA polymerase sigma-54 factor RpoN	1	0	477	53453.1	ND (ND)	ND (ND)	Cytoplasmic	9.97	OTHER	0	Topology=o	Not Found	COG1508	K	Transcription	PRK05932	PRK05932	RNA polymerase factor sigma-54; Reviewed
551	Acaty_c0419	AIA54309.1	UTP--glucose-1-phosphate uridylyltransferase	1	0	298	32979.1	ND (ND)	ND (ND)	Cytoplasmic	9.97	OTHER	0	Topology=o	Not Found	COG1210	M	Cell wall/membrane/envelope biogenesis	COG1210	GalU	UTP-glucose-1-phosphate uridylyltransferase [Cell wall/membrane/envelope biogenesis]; UDP-glucose pyrophosphorylase [Cell envelope biogenesis, outer membrane].
552	Acaty_c0429	AIA54319.1	hypothetical protein	0	1	395	43250	ND (ND)	ND (ND)	Unknown	2	SP(Sec/SPI)	0	Topology=o	CS pos: 28-29. RLA-AN. Pr: 0.3486	NOT in COG	NOT in COG	NOT in COG	Not Found	Not Found	Not Found
553	Acaty_c0432	AIA54322.1	hypothetical protein	1	1	75	8025.15	ND (ND)	ND (ND)	Unknown	2.5	SP(Sec/SPI)	0	Topology=o	CS pos: 21-22. AFA-AE. Pr: 0.9227	NOT in COG	NOT in COG	NOT in COG	Not Found	Not Found	Not Found
554	Acaty_c0435	AIA54325.1	Oligoendopeptidase F	1	0	599	67880.9	ND (ND)	ND (ND)	Cytoplasmic	9.97	OTHER	0	Topology=o	Not Found	COG1164	E	Amino acid transport and metabolism	cd09610	M3B_PepF	Peptidase family M3B, oligopeptidase F (PepF); Peptidase family M3B oligopeptidase F (PepF; Pz-peptidase B; EC 3.4.24.-) is mostly bacterial and is similar to oligoendopeptidase F from Lactococcus lactis. This enzyme hydrolyzes peptides containing between 7 and 17 amino acids with fairly broad specificity. The PepF gene is duplicated in L. lactis on the plasmid that bears it, while a shortened se…
555	Acaty_c0439	AIA54329.1	Methionyl-tRNA synthetase	1	0	680	75848.2	ND (ND)	ND (ND)	Cytoplasmic	9.97	OTHER	0	Topology=o	Not Found	COG0143,COG0073	JJ	Translation, ribosomal structure and biogenesisTranslation, ribosomal structure and biogenesis	PRK00133	metG	methionyl-tRNA synthetase; Reviewed
556	Acaty_c0447	AIA54337.1	Leucyl-tRNA synthetase	1	0	823	92780.8	ND (ND)	ND (ND)	Cytoplasmic	9.97	OTHER	0	Topology=o	Not Found	COG0495	J	Translation, ribosomal structure and biogenesis	PRK00390	leuS	leucyl-tRNA synthetase; Validated
557	Acaty_c0453	AIA54342.1	hypothetical protein	1	1	430	49373.8	ND (ND)	ND (ND)	Cytoplasmic	8.96	OTHER	0	Topology=o	Not Found	COG4487	S	Function unknown	pfam09903| cl37069	DUF2130| SMC_prok_B superfamily	Uncharacterized protein conserved in bacteria (DUF2130); This domain, found in various hypothetical prokaryotic proteins, has no known function.| chromosome segregation protein SMC, common bacterial type; SMC (structural maintenance of chromosomes) proteins bind DNA and act in organizing and segregating chromosomes for partition. SMC proteins are found in bacteria, archaea, and eukaryotes. This f…
558	Acaty_c0462	AIA54351.1	Mobile element protein	0	1	110	12471.4	ND (ND)	ND (ND)	Unknown	2	OTHER	0	Topology=i	Not Found	NOT in COG	NOT in COG	NOT in COG	cl41295	transpos_IS3 superfamily	IS3 family transposase; IS3 family transposase.
559	Acaty_c0465	AIA54353.1	Na+/H+ antiporter	1	0	554	60499.9	ND (ND)	ND (ND)	CytoplasmicMembrane	10	OTHER	12	Topology=o5-20i27-49o54-76i81-103o118-140i185-207o217-234i241-263o273-295i302-324o334-356i369-391o	Not Found	COG0025	P	Inorganic ion transport and metabolism	COG0025	NhaP	NhaP-type Na+/H+ or K+/H+ antiporter [Inorganic ion transport and metabolism]; NhaP-type Na+/H+ and K+/H+ antiporters [Inorganic ion transport and metabolism].
560	Acaty_c0466	AIA54354.1	hypothetical protein	1	0	85	7728.93	ND (ND)	ND (ND)	CytoplasmicMembrane	9.5	LIPO(Sec/SPII)	2	Topology=i7-26o41-63i	CS pos: 24-25. LAG-CA. Pr: 0.9916	NOT in COG	NOT in COG	NOT in COG	Not Found	Not Found	Not Found
561	Acaty_c0487	AIA54374.1	4-diphosphocytidyl-2-C-methyl-D-erythritol kinase	1	0	282	30888.6	ND (ND)	ND (ND)	Cytoplasmic	8.96	OTHER	0	Topology=o	Not Found	COG1947	I	Lipid transport and metabolism	PRK00343	ipk	4-diphosphocytidyl-2-C-methyl-D-erythritol kinase; Provisional
562	Acaty_c0497	AIA54384.1	Phosphopantetheine adenylyltransferase	1	0	176	19345.2	ND (ND)	ND (ND)	Cytoplasmic	9.97	OTHER	0	Topology=o	Not Found	COG0669	H	Coenzyme transport and metabolism	PRK00168	coaD	phosphopantetheine adenylyltransferase; Provisional
563	Acaty_c0501	AIA54388.1	Cell division protein FtsX	1	0	301	32396.9	ND (ND)	ND (ND)	CytoplasmicMembrane	10	OTHER	4	Topology=i21-43o174-196i223-245o265-287i	Not Found	COG2177	D	Cell cycle control, cell division, chromosome partitioning	COG2177	FtsX	Cell division protein FtsX [Cell cycle control, cell division, chromosome partitioning]; Cell division protein [Cell division and chromosome partitioning].
564	Acaty_c0505	AIA54392.1	ATP-dependent hsl protease ATP-binding subunit HslU	1	0	443	49559.5	ND (ND)	ND (ND)	Cytoplasmic	9.97	OTHER	0	Topology=o	Not Found	COG1220	O	Posttranslational modification, protein turnover, chaperones	PRK05201	hslU	ATP-dependent protease ATPase subunit HslU; ATP-dependent protease ATPase subunit HslU.
565	Acaty_c0517	AIA54403.1	hypothetical protein	1	0	241	25615.9	ND (ND)	ND (ND)	CytoplasmicMembrane	9.86	SP(Sec/SPI)	0	Topology=o	CS pos: 26-27. AQA-GS. Pr: 0.8380	NOT in COG	NOT in COG	NOT in COG	cl25277	CBP_BcsS superfamily	Cellulose biosynthesis protein BcsS; This is a family of bacterial cellulose biosynthesis proteins. Cellulose is necessary for biofilm formation in bacteria. (Roemling U. and Galperin M.Y. \Bacterial cellulose biosynthesis. Diversity of operons and subunits\\ (manuscript in preparation)).\""
566	Acaty_c0519	AIA54405.1	Cellulose synthase catalytic subunit (UDP-forming)	1	0	751	85036.4	ND (ND)	ND (ND)	CytoplasmicMembrane	10	OTHER	8	Topology=i7-26o31-48i61-80o95-117i411-433o443-465i522-540o550-572i	Not Found	COG1215	N	Cell motility	cl11394	Glyco_tranf_GTA_type superfamily	Glycosyltransferase family A (GT-A) includes diverse families of glycosyl transferases with a common GT-A type structural fold; Glycosyltransferases (GTs) are enzymes that synthesize oligosaccharides, polysaccharides, and glycoconjugates by transferring the sugar moiety from an activated nucleotide-sugar donor to an acceptor molecule, which may be a growing oligosaccharide, a lipid, or a protein.…
567	Acaty_c0534	AIA54419.1	Sigma-54 dependent transcriptional regulator	1	0	466	51347.8	ND (ND)	ND (ND)	Cytoplasmic	9.97	OTHER	0	Topology=o	Not Found	COG2204	T	Signal transduction mechanisms	COG2204	AtoC	DNA-binding transcriptional response regulator, NtrC family, contains REC, AAA-type ATPase, and a Fis-type DNA-binding domains [Signal transduction mechanisms]; Response regulator containing CheY-like receiver, AAA-type ATPase, and DNA-binding domains [Signal transduction mechanisms].
568	Acaty_c0538	AIA54423.1	Cobalt-zinc-cadmium resistance protein CzcD	0	1	297	31695.3	ND (ND)	ND (ND)	CytoplasmicMembrane	10	OTHER	6	Topology=i7-29o33-55i75-97o107-129i141-163o173-190i	Not Found	COG1230	P	Inorganic ion transport and metabolism	COG1230	CzcD	Co/Zn/Cd efflux system component [Inorganic ion transport and metabolism]; Co/Zn/Cd efflux system component [Inorganic ion transport and metabolism].
569	Acaty_c0540	AIA54425.1	Glucose-1-phosphate adenylyltransferase	1	0	436	48587.4	ND (ND)	ND (ND)	Cytoplasmic	8.96	OTHER	0	Topology=o	Not Found	COG0448	G	Carbohydrate transport and metabolism	PRK00725	glgC	glucose-1-phosphate adenylyltransferase; Provisional
570	Acaty_c0541	AIA54426.1	Amylopullulanase	0	1	568	65184.4	ND (ND)	ND (ND)	Cytoplasmic	8.96	OTHER	0	Topology=o	Not Found	COG1449	G	Carbohydrate transport and metabolism	cd10796	GH57N_APU	N-terminal catalytic domain of thermoactive amylopullulanases; glycoside hydrolase family 57 (GH57); Pullulanases (EC 3.2.1.41) are capable of hydrolyzing the alpha-1,6 glucosidic bonds of pullulan, producing maltotriose. Amylopullulanases (APU, E.C 3.2.1.1/41) are type II pullulanases which can also degrade both the alpha-1,6 and alpha-1,4 glucosidic bonds of starch, producing oligosaccharides. …
571	Acaty_c0549	AIA54434.1	Phosphate starvation-inducible ATPase PhoH	1	0	342	36851.2	ND (ND)	ND (ND)	Cytoplasmic	9.97	OTHER	0	Topology=o	Not Found	COG1702	T	Signal transduction mechanisms	COG1702	PhoH	Phosphate starvation-inducible protein PhoH, predicted ATPase [Signal transduction mechanisms]; Phosphate starvation-inducible protein PhoH, predicted ATPase [Signal transduction mechanisms].
572	Acaty_c0584	AIA54468.1	Tyrosine recombinase XerD	0	1	308	33996.8	ND (ND)	ND (ND)	Cytoplasmic	9.26	OTHER	0	Topology=o	Not Found	COG4974	L	Replication, recombination and repair	PRK00283	xerD	tyrosine recombinase; tyrosine recombinase.
573	Acaty_c0593	AIA54477.1	3,4-dihydroxy-2-butanone 4-phosphate synthase / GTP cyclohydrolase II	0	1	377	40444.1	ND (ND)	ND (ND)	Cytoplasmic	9.97	OTHER	0	Topology=o	Not Found	COG0108,COG0807	HH	Coenzyme transport and metabolismCoenzyme transport and metabolism	cl36325	PRK14019 superfamily	bifunctional 3,4-dihydroxy-2-butanone-4-phosphate synthase/GTP cyclohydrolase II; bifunctional 3,4-dihydroxy-2-butanone-4-phosphate synthase/GTP cyclohydrolase II.
574	Acaty_c0616	AIA54496.1	Translation elongation factor Tu	1	1	396	43178.4	ND (ND)	ND (ND)	Cytoplasmic	9.97	OTHER	0	Topology=o	Not Found	COG0050	J	Translation, ribosomal structure and biogenesis	PRK00049	PRK00049	elongation factor Tu; Reviewed
575	Acaty_c0650	AIA54530.1	putative site specific recombinase	1	0	425	47771.8	ND (ND)	ND (ND)	Cytoplasmic	8.96	OTHER	0	Topology=o	Not Found	COG4974	L	Replication, recombination and repair	cd00397	DNA_BRE_C	DNA breaking-rejoining enzymes, C-terminal catalytic domain; The DNA breaking-rejoining enzyme superfamily includes type IB topoisomerases and tyrosine based site-specific recombinases (integrases) that share the same fold in their catalytic domain containing conserved active site residues. The best-studied members of this diverse superfamily include Human topoisomerase I, the bacteriophage lambd…
576	Acaty_c0657	AIA54537.1	putative DNA methylase	1	1	1004	112340	ND (ND)	ND (ND)	Cytoplasmic	8.96	OTHER	0	Topology=o	Not Found	COG2189,COG0863	LL	Replication, recombination and repairReplication, recombination and repair	pfam01555| cl17173| pfam02037	N6_N4_Mtase| AdoMet_MTases superfamily| SAP	DNA methylase; Members of this family are DNA methylases. The family contains both N-4 cytosine-specific DNA methylases and N-6 Adenine-specific DNA methylases.| S-adenosylmethionine-dependent methyltransferases (SAM or AdoMet-MTase), class I; AdoMet-MTases are enzymes that use S-adenosyl-L-methionine (SAM or AdoMet) as a substrate for methyltransfer, creating the product S-adenosyl-L-homocystein…
577	Acaty_c0667	AIA54547.1	TldE/PmbA protein	0	1	447	47404	ND (ND)	ND (ND)	Cytoplasmic	9.97	OTHER	0	Topology=o	Not Found	COG0312	R	General function prediction only	cl19356	PmbA_TldD superfamily	Putative modulator of DNA gyrase; tldD and pmbA were found to suppress mutations in letD and inhibitor of DNA gyrase. Therefore it has been hypothesized that the TldD and PmbA proteins modulate the activity of DNA gyrase. It has also been suggested that PmbA may be involved in secretion.
578	Acaty_c0705	AIA54584.1	Alkaline phosphatase synthesis transcriptional regulatory protein PhoP	0	1	247	27684.7	ND (ND)	ND (ND)	Cytoplasmic	9.97	OTHER	0	Topology=o	Not Found	COG0745	TK	Signal transduction mechanisms, Transcription	COG0745	OmpR	DNA-binding response regulator, OmpR family, contains REC and winged-helix (wHTH) domain [Signal transduction mechanisms, Transcription]; Response regulators consisting of a CheY-like receiver domain and a winged-helix DNA-binding domain [Signal transduction mechanisms / Transcription].
579	Acaty_c0708	AIA54587.1	hypothetical protein	1	1	948	103407	ND (ND)	ND (ND)	CytoplasmicMembrane	9.86	SP(Sec/SPI)	0	Topology=o	CS pos: 28-29. IFA-RE. Pr: 0.4456	COG3391	R	General function prediction only	cl23718| cl34599	ALP_like superfamily| YncE superfamily	alkaline phosphatases and sulfatases; This family includes alkaline phosphatases and sulfatases. Alkaline phosphatases are non-specific phosphomonoesterases that catalyze the hydrolysis reaction via a phosphoseryl intermediate to produce inorganic phosphate and the corresponding alcohol, optimally at high pH. Alkaline phosphatase exists as a dimer, each monomer binding 2 zinc atoms and one magnes…
580	Acaty_c0718	AIA54596.1	Dihydroorotate dehydrogenase	1	0	367	39702.6	ND (ND)	ND (ND)	CytoplasmicMembrane	9.82	OTHER	0	Topology=o	Not Found	COG0167	F	Nucleotide transport and metabolism	cd04738	DHOD_2_like	Dihydroorotate dehydrogenase (DHOD) class 2. DHOD catalyzes the oxidation of (S)-dihydroorotate to orotate. This is the fourth step and the only redox reaction in the de novo biosynthesis of UMP, the precursor of all pyrimidine nucleotides. DHOD requires FMN as co-factor. DHOD divides into class 1 and class 2 based on their amino acid sequences, their cellular location and their natural electron …
581	Acaty_c0720	AIA54598.1	TsaC protein (YrdC domain) required for threonylcarbamoyladenosine t(6)A37 modification in tRNA	1	0	186	20774.3	ND (ND)	ND (ND)	Unknown	2	OTHER	0	Topology=o	Not Found	COG0009	J	Translation, ribosomal structure and biogenesis	COG0009	SUA5	tRNA A37 threonylcarbamoyladenosine synthetase subunit TsaC/SUA5/YrdC [Translation, ribosomal structure and biogenesis]; Putative translation factor (SUA5) [Translation, ribosomal structure and biogenesis].
582	Acaty_c0724	AIA54602.1	GTP-binding and nucleic acid-binding protein YchF	0	1	363	39416.1	ND (ND)	ND (ND)	Cytoplasmic	8.96	OTHER	0	Topology=o	Not Found	COG0012	J	Translation, ribosomal structure and biogenesis	PRK09601	PRK09601	redox-regulated ATPase YchF; redox-regulated ATPase YchF.
583	Acaty_c0727	AIA54605.1	Penicillin-binding protein 2 (PBP-2)	1	0	647	70505.9	ND (ND)	ND (ND)	CytoplasmicMembrane	9.82	OTHER	1	Topology=i16-38o	Not Found	COG0768	DM	Cell cycle control, cell division, chromosome partitioning, Cell wall/membrane/envelope biogenesis	TIGR03423	pbp2_mrdA	penicillin-binding protein 2; Members of this protein family are penicillin-binding protein 2 (PBP-2), a protein whose gene (designated pbpA or mrdA) generally is found next to the gene for RodA, a protein required for rod (bacillus) shape in many bacteria. PBP-2 acts as a transpeptidase for cell elongation (hence, rod-shape). [Cell envelope, Biosynthesis and degradation of murein sacculus and pe…
584	Acaty_c0730	AIA54608.1	5-formyltetrahydrofolate cyclo-ligase	0	1	184	20693.1	ND (ND)	ND (ND)	Unknown	2	OTHER	0	Topology=o	Not Found	COG0212	H	Coenzyme transport and metabolism	TIGR02727	MTHFS_bact	5,10-methenyltetrahydrofolate synthetase; This enzyme, 5,10-methenyltetrahydrofolate synthetase, is also called 5-formyltetrahydrofolate cycloligase. Function of bacterial proteins in this family was inferred originally from the known activity of eukaryotic homologs. Recently, activity was shown explicitly for the member from Mycoplasma pneumonia. Members of this family from alpha- and gamma-prot…
585	Acaty_c0751	AIA54629.1	Valyl-tRNA synthetase	0	1	938	107161	ND (ND)	ND (ND)	Cytoplasmic	9.97	OTHER	0	Topology=o	Not Found	COG0525	J	Translation, ribosomal structure and biogenesis	PRK05729	valS	valyl-tRNA synthetase; Reviewed
586	Acaty_c0787	AIA54664.1	Agmatine deiminase	0	1	341	37664.5	ND (ND)	ND (ND)	Cytoplasmic	9.97	OTHER	0	Topology=o	Not Found	COG2957	E	Amino acid transport and metabolism	pfam04371	PAD_porph	Porphyromonas-type peptidyl-arginine deiminase; Peptidyl-arginine deiminase (PAD) enzymes catalyze the deimination of the guanidino group from carboxy-terminal arginine residues of various peptides to produce ammonia. PAD from Porphyromonas gingivalis (PPAD) appears to be evolutionarily unrelated to mammalian PAD (pfam03068), which is a metalloenzyme. PPAD is thought to belong to the same superfa…
587	Acaty_c0793	AIA54670.1	Mobile element protein	1	0	283	32114.1	ND (ND)	ND (ND)	Unknown	2	OTHER	0	Topology=o	Not Found	COG2801	X	Mobilome: prophages, transposons	cl41329	transpos_IS481 superfamily	IS481 family transposase; IS481 family transposase. null.
588	Acaty_c0801	AIA54678.1	N-acetylglutamate synthase	0	1	438	47889	ND (ND)	ND (ND)	Cytoplasmic	9.97	OTHER	0	Topology=o	Not Found	COG0548,COG1246	EE	Amino acid transport and metabolismAmino acid transport and metabolism	PRK05279	PRK05279	N-acetylglutamate synthase; Validated
589	Acaty_c0806	AIA54683.1	Inositol-1-monophosphatase	0	1	267	29579.4	ND (ND)	ND (ND)	Cytoplasmic	9.97	OTHER	0	Topology=o	Not Found	COG0483	G	Carbohydrate transport and metabolism	cd01639	IMPase	IMPase, inositol monophosphatase and related domains. A family of Mg++ dependent phosphatases, inhibited by lithium, many of which may act on inositol monophosphate substrate. They dephosphorylate inositol phosphate to generate inositol, which may be recycled into inositol lipids; in eukaryotes IMPase plays a vital role in intracellular signaling. IMPase is one of the proposed targets of Li+ ther…
590	Acaty_c0807	AIA54684.1	tRNA:Cm32/Um32 methyltransferase	1	0	263	29110.4	ND (ND)	ND (ND)	Cytoplasmic	9.97	OTHER	0	Topology=o	Not Found	COG0565	J	Translation, ribosomal structure and biogenesis	COG0565	TrmJ	tRNA C32,U32 (ribose-2'-O)-methylase TrmJ or a related methyltransferase [Translation, ribosomal structure and biogenesis]; rRNA methylase [Translation, ribosomal structure and biogenesis].
591	Acaty_c0813	AIA54690.1	Chaperone protein HscB	1	1	190	21589.2	ND (ND)	ND (ND)	Cytoplasmic	9.97	OTHER	0	Topology=o	Not Found	COG1076	O	Posttranslational modification, protein turnover, chaperones	cl32018	hscB superfamily	Fe-S protein assembly co-chaperone HscB; Fe-S protein assembly co-chaperone HscB.
592	Acaty_c0841	AIA54718.1	DNA polymerase III alpha subunit	1	0	1166	128830	ND (ND)	ND (ND)	Cytoplasmic	9.97	OTHER	0	Topology=o	Not Found	COG0587	L	Replication, recombination and repair	PRK05673	dnaE	DNA polymerase III subunit alpha; Validated
593	Acaty_c0844	AIA54721.1	putative NADH-dependent flavin oxidoreductase	1	1	363	40396.8	ND (ND)	ND (ND)	Cytoplasmic	9.26	OTHER	0	Topology=o	Not Found	COG1902	C	Energy production and conversion	COG1902	FadH	2,4-dienoyl-CoA reductase or related NADH-dependent reductase, Old Yellow Enzyme (OYE) family [Energy production and conversion]; NADH:flavin oxidoreductases, Old Yellow Enzyme family [Energy production and conversion].
594	Acaty_c0862	AIA54739.1	TonB family protein	1	1	284	31625.7	ND (ND)	ND (ND)	CytoplasmicMembrane	9.86	OTHER	1	Topology=o23-45i	Not Found	COG0810	M	Cell wall/membrane/envelope biogenesis	cl34047	TonB superfamily	Periplasmic protein TonB, links inner and outer membranes [Cell wall/membrane/envelope biogenesis]; Periplasmic protein TonB, links inner and outer membranes [Cell envelope biogenesis, outer membrane].
595	Acaty_c0911	AIA54787.1	carboxysome shell protein CsoS3	0	1	523	57686.4	ND (ND)	ND (ND)	Cytoplasmic	8.96	OTHER	0	Topology=o	Not Found	NOT in COG	NOT in COG	NOT in COG	pfam08936	CsoSCA	Carboxysome Shell Carbonic Anhydrase; Carboxysome Shell Carbonic Anhydrase is a bacterial carbonic anhydrase localized in the carboxysome, where it converts bicarbonate ions to carbon dioxide for use in carbon fixation. It contains three domains, these being: (1) an N-terminal domain composed primarily of four alpha-helices; (2) a catalytic domain containing a tightly bound zinc ion and (3) a C-t…
596	Acaty_c0915	AIA54791.1	carboxysome shell protein CsoS1	1	1	98	9949.5	ND (ND)	ND (ND)	Unknown	2	OTHER	0	Topology=o	Not Found	COG4577	QC	Secondary metabolites biosynthesis, transport and catabolism, Energy production and conversion	cd07058	BMC_CsoS1	Carboxysome Shell 1 (CsoS1); Bacterial Micro-Compartment (BMC) domain; The cso operon in Halothiobacillus neapolitanus contains the genes involved in alpha carboxysome function including those for the carboxysome shell proteins: CsoS1A, CsoS1B, and CsoS1C. CsoS1A has been shown to form hexameric units which further assemble into the flat facets of the polyhedral carboxysome shell. The structures …
597	Acaty_c0916	AIA54792.1	carboxysome shell protein CsoS1	1	1	102	10374.8	ND (ND)	ND (ND)	Unknown	2	OTHER	0	Topology=o	Not Found	COG4577	QC	Secondary metabolites biosynthesis, transport and catabolism, Energy production and conversion	cd07058	BMC_CsoS1	Carboxysome Shell 1 (CsoS1); Bacterial Micro-Compartment (BMC) domain; The cso operon in Halothiobacillus neapolitanus contains the genes involved in alpha carboxysome function including those for the carboxysome shell proteins: CsoS1A, CsoS1B, and CsoS1C. CsoS1A has been shown to form hexameric units which further assemble into the flat facets of the polyhedral carboxysome shell. The structures …
598	Acaty_c0924	AIA54800.1	putative transmembrane protein coupled to NADH-ubiquinone oxidoreductase chain 5	1	0	1053	118614	ND (ND)	ND (ND)	Cytoplasmic	8.96	OTHER	0	Topology=o	Not Found	COG3002	S	Function unknown	pfam10070	DUF2309	Uncharacterized protein conserved in bacteria (DUF2309); Members of this family of hypothetical bacterial proteins have no known function.
599	Acaty_c0931	AIA54807.1	Proline dehydrogenase (Proline oxidase) / Delta-1-pyrroline-5-carboxylate dehydrogenase	1	0	1034	112069	ND (ND)	ND (ND)	Cytoplasmic	9.97	OTHER	0	Topology=o	Not Found	COG4230,COG0506	EE	Amino acid transport and metabolismAmino acid transport and metabolism	cl36082	PRK11904 superfamily	bifunctional proline dehydrogenase/L-glutamate gamma-semialdehyde dehydrogenase PutA; bifunctional proline dehydrogenase/L-glutamate gamma-semialdehyde dehydrogenase PutA.
600	Acaty_c0937	AIA54813.1	Phosphoribosylglycinamide formyltransferase 2	1	1	395	42276.3	ND (ND)	ND (ND)	CytoplasmicMembrane	7.88	OTHER	0	Topology=o	Not Found	COG0027	F	Nucleotide transport and metabolism	PRK09288	purT	formate-dependent phosphoribosylglycinamide formyltransferase; formate-dependent phosphoribosylglycinamide formyltransferase.
601	Acaty_c0941	AIA54817.1	hypothetical protein	1	0	325	36059.9	ND (ND)	ND (ND)	Unknown	2	OTHER	0	Topology=o	Not Found	COG0393	S	Function unknown	cl00426	YbjQ_1 superfamily	Putative heavy-metal-binding; From comparative structural analysis, this family is likely to be a heavy-metal binding domain. The domain oligomerizes as a pentamer. The domain is about 100 amino acids long and is found in prokaryotes.
602	Acaty_c0968	AIA54842.1	Mobile element protein	1	0	283	32115.1	ND (ND)	ND (ND)	Unknown	2	OTHER	0	Topology=o	Not Found	COG2801	X	Mobilome: prophages, transposons	cl41329	transpos_IS481 superfamily	IS481 family transposase; IS481 family transposase. null.
603	Acaty_c0974	AIA54848.1	DNA polymerase III epsilon subunit	1	0	475	54156.2	ND (ND)	ND (ND)	Cytoplasmic	9.97	OTHER	0	Topology=o	Not Found	COG0847,COG0322	LL	Replication, recombination and repairReplication, recombination and repair	cl30475| cl35628	PRK10545 superfamily| PRK07883 superfamily	excinuclease Cho; excinuclease Cho.| DEDD exonuclease domain-containing protein; DEDD exonuclease domain-containing protein.
604	Acaty_c0980	AIA54854.1	hypothetical protein	1	0	90	9751.14	ND (ND)	ND (ND)	Unknown	2	OTHER	0	Topology=o	Not Found	NOT in COG	NOT in COG	NOT in COG	Not Found	Not Found	Not Found
605	Acaty_c0984	AIA54857.1	3'-to-5' exoribonuclease RNase R	1	0	742	84760.3	ND (ND)	ND (ND)	Cytoplasmic	9.97	OTHER	0	Topology=o	Not Found	COG0557	K	Transcription	TIGR02063	RNase_R	ribonuclease R; This family consists of an exoribonuclease, ribonuclease R, also called VacB. It is one of the eight exoribonucleases reported in E. coli and is broadly distributed throughout the bacteria. In E. coli, double mutants of this protein and polynucleotide phosphorylase are not viable. Scoring between trusted and noise cutoffs to the model are shorter, divergent forms from the Chlamydi…
606	Acaty_c0986	AIA54859.1	Dihydrolipoamide dehydrogenase	0	1	462	49222.7	ND (ND)	ND (ND)	Cytoplasmic	9.97	OTHER	0	Topology=o	Not Found	COG1249	C	Energy production and conversion	PRK06292	PRK06292	dihydrolipoamide dehydrogenase; Validated
607	Acaty_c0992	AIA54865.1	hypothetical protein	0	1	40	4424.93	ND (ND)	ND (ND)	Unknown	2	OTHER	0	Topology=i	Not Found	NOT in COG	NOT in COG	NOT in COG	Not Found	Not Found	Not Found
608	Acaty_c0996	AIA54869.1	hypothetical protein	1	0	143	15508.7	ND (ND)	ND (ND)	Unknown	2	OTHER	0	Topology=o	Not Found	COG1399	S	Function unknown	cl00616	DUF177 superfamily	Uncharacterized ACR, COG1399; This family is nearly universally conserved in bacteria and plants except the Chlorophyceae algae. Thus far, mutantional analysis in bacteria have not established a function. In contrast, mutants have embryo lethal phenotypes in maize and Arabidopsis. In maize, the mutant embryos arrest at an early transition stage.It has been suggested that family members specifical…
609	Acaty_c1028	AIA54900.1	glycosyl transferase group 1	1	0	537	61207.6	ND (ND)	ND (ND)	Cytoplasmic	9.97	OTHER	0	Topology=o	Not Found	COG0438	M	Cell wall/membrane/envelope biogenesis	cd03809	GT4_MtfB-like	glycosyltransferases MtfB, WbpX, and similar proteins; This family is most closely related to the GT4 family of glycosyltransferases. MtfB (mannosyltransferase B) in E. coli has been shown to direct the growth of the O9-specific polysaccharide chain. It transfers two mannoses into the position 3 of the previously synthesized polysaccharide.
610	Acaty_c1031	AIA54903.1	hypothetical protein	1	0	526	59245.3	ND (ND)	ND (ND)	Cytoplasmic	8.96	OTHER	0	Topology=o	Not Found	COG3882	I	Lipid transport and metabolism	cl30349	FkbH superfamily	FkbH-like domain; This model describes a domain of a family of proteins of unknown overall function. One of these, however, is a modular polyketide synthase 4800 amino acids in length from Streptomyces avermilitis in which this domain is the C-terminal segment. By contrast, the FkbH protein from Streptomyces hygroscopicus aparently contains only this domain. The remaining members of the family al…
611	Acaty_c1042	AIA54914.1	transposase-like protein TnpA3	0	1	318	36306.9	ND (ND)	ND (ND)	Cytoplasmic	8.96	OTHER	0	Topology=o	Not Found	COG3039	X	Mobilome: prophages, transposons	NF033581	transpos_IS5_4	IS5 family transposase; IS5 family transposase.
612	Acaty_c1052	AIA54924.1	Prevent-host-death protein	1	0	80	8689.03	ND (ND)	ND (ND)	Unknown	2	OTHER	0	Topology=i	Not Found	COG4118	V	Defense mechanisms	cl09153	PhdYeFM_antitox superfamily	Antitoxin Phd_YefM, type II toxin-antitoxin system; Members of this family act as antitoxins in type II toxin-antitoxin systems. When bound to their toxin partners, they can bind DNA via the N-terminus and repress the expression of operons containing genes encoding the toxin and the antitoxin. This domain complexes with Txe toxins containing pfam06769, Fic/DOC toxins containing pfam02661 and YafO…
613	Acaty_c1061	AIA54932.1	putative exported protein	1	0	1191	128668	ND (ND)	ND (ND)	CytoplasmicMembrane	9.82	OTHER	1	Topology=i7-29o	Not Found	COG2911	U	Intracellular trafficking, secretion, and vesicular transport	cl34519	TamB superfamily	Autotransporter translocation and assembly factor TamB [Intracellular trafficking, secretion, and vesicular transport]; Uncharacterized protein conserved in bacteria [Function unknown].
614	Acaty_c1065	AIA54935.1	DNA polymerase III subunits gamma and tau	0	1	572	62431	ND (ND)	ND (ND)	Cytoplasmic	9.97	OTHER	0	Topology=o	Not Found	COG2812	L	Replication, recombination and repair	cl35634	PRK07994 superfamily	DNA polymerase III subunits gamma and tau; Validated
615	Acaty_c1066	AIA54936.1	hypothetical protein	1	0	107	11641.3	ND (ND)	ND (ND)	Unknown	2	OTHER	0	Topology=o	Not Found	COG0718	R	General function prediction only	PRK00153	PRK00153	YbaB/EbfC family nucleoid-associated protein; YbaB/EbfC family nucleoid-associated protein.
616	Acaty_c1067	AIA54937.1	Recombination protein RecR	1	0	199	21759.9	ND (ND)	ND (ND)	Cytoplasmic	9.97	OTHER	0	Topology=o	Not Found	COG0353	L	Replication, recombination and repair	PRK00076	recR	recombination protein RecR; Reviewed
617	Acaty_c1083	AIA54953.1	DNA-binding domain of ModE	1	1	133	14368.6	ND (ND)	ND (ND)	Unknown	2	OTHER	0	Topology=o	Not Found	COG2005	K	Transcription	COG2005	ModE	DNA-binding transcriptional regulator ModE (molybdenum-dependent) [Transcription]; N-terminal domain of molybdenum-binding protein [General function prediction only].
618	Acaty_c1086	AIA54956.1	Large extracellular alpha-helical protein	0	1	1967	216037	ND (ND)	ND (ND)	Unknown	4.69	OTHER	1	Topology=i20-42o	Not Found	COG2373	R	General function prediction only	COG2373	YfaS	Uncharacterized conserved protein YfaS, alpha-2-macroglobulin family [General function prediction only]; Large extracellular alpha-helical protein [General function prediction only].
619	Acaty_c1088	AIA54958.1	Acetate kinase	1	0	392	42251.2	ND (ND)	ND (ND)	Cytoplasmic	9.97	OTHER	0	Topology=o	Not Found	COG0282	C	Energy production and conversion	cl17037	NBD_sugar-kinase_HSP70_actin superfamily	Nucleotide-Binding Domain of the sugar kinase/HSP70/actin superfamily; This superfamily includes the actin family, the HSP70 family of molecular chaperones and nucleotide exchange factors, the ROK (repressor, ORF, kinase) family, the hexokinase family, the FGGY family (which includes glycerol kinase and similar carbohydrate kinases such as rhamnulokinase and xylulokinase), the exopolyphosphatase/…
620	Acaty_c1115	AIA54985.1	Phosphate regulon transcriptional regulatory protein PhoB (SphR)	1	0	260	28981.3	ND (ND)	ND (ND)	Cytoplasmic	9.26	OTHER	0	Topology=o	Not Found	COG0745	TK	Signal transduction mechanisms, Transcription	COG0745	OmpR	DNA-binding response regulator, OmpR family, contains REC and winged-helix (wHTH) domain [Signal transduction mechanisms, Transcription]; Response regulators consisting of a CheY-like receiver domain and a winged-helix DNA-binding domain [Signal transduction mechanisms / Transcription].
621	Acaty_c1126	AIA54996.1	Membrane fusion component of multidrug resistance system	1	0	385	42163.5	ND (ND)	ND (ND)	CytoplasmicMembrane	9.82	OTHER	1	Topology=i13-35o	Not Found	COG1566	V	Defense mechanisms	cl33094	PRK15136 superfamily	multidrug efflux MFS transporter periplasmic adaptor subunit EmrA; multidrug efflux MFS transporter periplasmic adaptor subunit EmrA.
622	Acaty_c1149	AIA55019.1	LSU m5C1962 methyltransferase RlmI	1	0	432	47491.1	ND (ND)	ND (ND)	Cytoplasmic	9.97	OTHER	0	Topology=o	Not Found	COG1092	J	Translation, ribosomal structure and biogenesis	COG1092	RlmK	23S rRNA G2069 N7-methylase RlmK or C1962 C5-methylase RlmI [Translation, ribosomal structure and biogenesis]; Predicted SAM-dependent methyltransferases [General function prediction only].
623	Acaty_c1159	AIA55029.1	Cytidylate kinase	1	0	235	25140.7	ND (ND)	ND (ND)	Cytoplasmic	9.97	OTHER	0	Topology=o	Not Found	COG0283	F	Nucleotide transport and metabolism	PRK00023	cmk	(d)CMP kinase; (d)CMP kinase.
624	Acaty_c1163	AIA55033.1	Orotidine 5'-phosphate decarboxylase	0	1	245	25408.2	ND (ND)	ND (ND)	Unknown	6	OTHER	0	Topology=o	Not Found	COG0284	F	Nucleotide transport and metabolism	PRK00230	PRK00230	orotidine-5'-phosphate decarboxylase; orotidine-5'-phosphate decarboxylase.
625	Acaty_c1180	AIA55048.1	transposase-like protein TnpA3	0	1	318	36306.9	ND (ND)	ND (ND)	Cytoplasmic	8.96	OTHER	0	Topology=o	Not Found	COG3039	X	Mobilome: prophages, transposons	NF033581	transpos_IS5_4	IS5 family transposase; IS5 family transposase.
626	Acaty_c1197	AIA55065.1	Glutamyl-tRNA(Gln) synthetase	0	1	473	53380.2	ND (ND)	ND (ND)	Cytoplasmic	9.97	OTHER	0	Topology=o	Not Found	COG0008	J	Translation, ribosomal structure and biogenesis	PRK01406	gltX	glutamyl-tRNA synthetase; Reviewed
627	Acaty_c1200	AIA55068.1	Ribonuclease E	0	1	703	78190.3	ND (ND)	ND (ND)	Cytoplasmic	9.97	OTHER	0	Topology=o	Not Found	COG1530	J	Translation, ribosomal structure and biogenesis	cl35953	rne superfamily	ribonuclease E; Reviewed
628	Acaty_c1205	AIA55073.1	Molybdenum transport ATP-binding protein ModC	0	1	336	36655.3	ND (ND)	ND (ND)	CytoplasmicMembrane	10	OTHER	0	Topology=o	Not Found	COG3842	E	Amino acid transport and metabolism	COG3842	PotA	ABC-type Fe3+/spermidine/putrescine transport systems, ATPase components [Amino acid transport and metabolism]; ABC-type spermidine/putrescine transport systems, ATPase components [Amino acid transport and metabolism].
629	Acaty_c1212	AIA55080.1	protease IV	1	0	611	66598	ND (ND)	ND (ND)	CytoplasmicMembrane	10	OTHER	1	Topology=i20-39o	Not Found	COG0616,COG0616	OO	Posttranslational modification, protein turnover, chaperonesPosttranslational modification, protein turnover, chaperones	cl36728	SppA_67K superfamily	signal peptide peptidase SppA, 67K type; This model represents the signal peptide peptidase A (SppA, protease IV) as found in E. coli, Treponema pallidum, Mycobacterium leprae, and several other species, in which it has a molecular mass around 67 kDa and a duplication such that the N-terminal half shares extensive homology with the C-terminal half. This enzyme was shown in E. coli to form homotet…
630	Acaty_c1213	AIA55081.1	putative aldo/keto reductase	1	1	331	37256.4	ND (ND)	ND (ND)	Cytoplasmic	9.97	OTHER	0	Topology=o	Not Found	COG0667	R	General function prediction only	cl00470	AKR_SF superfamily	Aldo-keto reductase (AKR) superfamily; Aldo-keto reductases (AKRs) are a superfamily of soluble NAD(P)(H) oxidoreductases whose chief purpose is to reduce aldehydes and ketones to primary and secondary alcohols. AKRs are present in all phyla and are of importance in both health and industrial applications. Members have very distinct functions and include the prokaryotic 2,5-diketo-D-gluconic acid…
631	Acaty_c1219	AIA55087.1	hypothetical protein	0	1	206	23186.9	ND (ND)	ND (ND)	Cytoplasmic	8.96	OTHER	0	Topology=o	Not Found	NOT in COG	NOT in COG	NOT in COG	Not Found	Not Found	Not Found
632	Acaty_c1231	AIA55099.1	Flagellar basal-body rod protein FlgB	0	1	137	14582.5	ND (ND)	ND (ND)	Periplasmic	9.44	OTHER	0	Topology=o	Not Found	COG1815	N	Cell motility	cl30384	flgB superfamily	flagellar basal body rod protein FlgB; Reviewed
633	Acaty_c1232	AIA55100.1	Flagellar basal-body rod protein FlgC	1	0	138	14333.2	ND (ND)	ND (ND)	Periplasmic	10	OTHER	0	Topology=o	Not Found	COG1558	N	Cell motility	PRK05681	flgC	flagellar basal body rod protein FlgC; Reviewed
634	Acaty_c1254	AIA55122.1	Flagellar motor switch protein FliG	1	0	337	36487.8	ND (ND)	ND (ND)	Cytoplasmic	9.12	OTHER	0	Topology=o	Not Found	COG1536	N	Cell motility	PRK05686	fliG	flagellar motor switch protein G; Validated
635	Acaty_c1258	AIA55126.1	Flagellar hook-length control protein FliK	1	1	459	45579.7	ND (ND)	ND (ND)	Extracellular	10	SP(Sec/SPI)	0	Topology=o	CS pos: 31-32. SPA-AP. Pr: 0.0783	COG3144	N	Cell motility	cd17470	T3SS_Flik_C	C-terminal domain of flagellar hook-length control protein FliK and similar domains; The flagellar hook-length control protein FliK is a soluble cytoplasmic protein that is secreted during flagellar formation. It controls hook elongation by two successive events: by determining hook length and by stopping the supply of hook protein. It contains an N-terminal domain that determines hook length and…
636	Acaty_c1266	AIA55134.1	Flagellar biosynthesis protein FlhA	0	1	688	74310.2	ND (ND)	ND (ND)	CytoplasmicMembrane	10	OTHER	7	Topology=i13-33o38-60i72-94o114-136i206-228o248-267i287-309o	Not Found	COG1298	N	Cell motility	PRK06012	flhA	flagellar type III secretion system protein FlhA; flagellar type III secretion system protein FlhA.
637	Acaty_c1267	AIA55135.1	Flagellar biosynthesis protein FlhF	0	1	384	42090.8	ND (ND)	ND (ND)	Unknown	2	OTHER	0	Topology=o	Not Found	COG1419	N	Cell motility	cl35370	flhF superfamily	flagellar biosynthesis protein FlhF; flagellar biosynthesis protein FlhF.
638	Acaty_c1276	AIA55144.1	FAD/FMN-containing dehydrogenase	1	1	1277	141692	ND (ND)	ND (ND)	Cytoplasmic	9.97	OTHER	0	Topology=o	Not Found	COG0277,COG0247	CC	Energy production and conversionEnergy production and conversion	pfam12447| COG0277| COG0247	DUF3683| GlcD| GlpC	Protein of unknown function (DUF3683); This domain family is found in bacteria, and is approximately 120 amino acids in length. The family is found in association with pfam02754, pfam01565, pfam02913.| FAD/FMN-containing dehydrogenase [Energy production and conversion]; FAD/FMN-containing dehydrogenases [Energy production and conversion].| Fe-S oxidoreductase [Energy production and conversion]; F…
639	Acaty_c1300	AIA55168.1	Nitrite reductase (NAD(P)H) large subunit	0	1	467	50219.5	ND (ND)	ND (ND)	Cytoplasmic	9.97	OTHER	0	Topology=o	Not Found	COG1249	C	Energy production and conversion	cl39093	Pyr_redox_2 superfamily	Pyridine nucleotide-disulphide oxidoreductase; This family includes both class I and class II oxidoreductases and also NADH oxidases and peroxidases. This domain is actually a small NADH binding domain within a larger FAD binding domain.
640	Acaty_c1312	AIA55180.1	Mg(2+) transport ATPase protein C	1	0	235	24852.5	ND (ND)	ND (ND)	CytoplasmicMembrane	10	OTHER	4	Topology=o10-28i41-60o65-84i105-127o	Not Found	COG1285	S	Function unknown	COG1285	SapB	Uncharacterized membrane protein YhiD, involved in acid resistance [Function unknown]; Uncharacterized membrane protein [Function unknown].
641	Acaty_c1316	AIA55183.1	transposase-like protein TnpA3	0	1	318	36385	ND (ND)	ND (ND)	Cytoplasmic	8.96	OTHER	0	Topology=o	Not Found	COG3039	X	Mobilome: prophages, transposons	NF033581	transpos_IS5_4	IS5 family transposase; IS5 family transposase.
642	Acaty_c1349	AIA55216.1	RND multidrug efflux transporter	0	1	1038	110113	ND (ND)	ND (ND)	CytoplasmicMembrane	10	OTHER	12	Topology=i12-34o335-357i364-386o390-412i436-458o468-490i525-547o853-875i884-906o916-938i958-980o990-1012i	Not Found	COG0841	V	Defense mechanisms	cl41354	RND_permease_2 superfamily	multidrug efflux RND transporter permease subunit; multidrug efflux RND transporter permease subunit.
643	Acaty_c1379	AIA55246.1	hypothetical protein	1	1	120	13799.7	ND (ND)	ND (ND)	Cytoplasmic	8.96	OTHER	0	Topology=i	Not Found	NOT in COG	NOT in COG	NOT in COG	Not Found	Not Found	Not Found
644	Acaty_c1396	AIA55262.1	ADP-L-glycero-D-manno-heptose-6-epimerase	1	0	329	36944.6	ND (ND)	ND (ND)	Cytoplasmic	9.97	OTHER	0	Topology=o	Not Found	COG0451	M	Cell wall/membrane/envelope biogenesis	TIGR02197	heptose_epim	ADP-L-glycero-D-manno-heptose-6-epimerase; This family consists of examples of ADP-L-glycero-D-mannoheptose-6-epimerase, an enzyme involved in biosynthesis of the inner core of lipopolysaccharide (LPS) for Gram-negative bacteria. This enzyme is homologous to UDP-glucose 4-epimerase (TIGR01179) and belongs to the NAD dependent epimerase/dehydratase family (pfam01370). [Cell envelope, Biosynthesis …
645	Acaty_c1401	AIA55267.1	Biosynthetic arginine decarboxylase	0	1	629	69535	ND (ND)	ND (ND)	Unknown	5.41	OTHER	0	Topology=o	Not Found	COG1166	E	Amino acid transport and metabolism	PRK05354	PRK05354	biosynthetic arginine decarboxylase; biosynthetic arginine decarboxylase.
646	Acaty_c1409	AIA55275.1	Ribulose bisphosphate carboxylase	1	1	459	50791.7	ND (ND)	ND (ND)	Cytoplasmic	8.96	OTHER	0	Topology=o	Not Found	COG1850	G	Carbohydrate transport and metabolism	PRK13475	PRK13475	ribulose-bisphosphate carboxylase; ribulose-bisphosphate carboxylase.
647	Acaty_c1410	AIA55276.1	Rubisco activation protein CbbQ	1	1	267	29554	ND (ND)	ND (ND)	Cytoplasmic	9.97	OTHER	0	Topology=o	Not Found	COG0714	R	General function prediction only	pfam08406| pfam07728	CbbQ_C| AAA_5	CbbQ/NirQ/NorQ C-terminal; This domain is found at the C-terminus of proteins of the CbbQ/NirQ/NorQ family of proteins which play a role in the post-translational activation of Rubisco. It is also found in the Thauera aromatica TutH protein which is similar to the CbbQ/NirQ/NorQ family, as well as in putative chaperones. The ATPase family associated with various cellular activities (AAA) pfam0772…
648	Acaty_c1419	AIA55285.1	Ni,Fe-hydrogenase III large subunit	0	1	517	57465.6	ND (ND)	ND (ND)	Cytoplasmic	9.12	OTHER	0	Topology=o	Not Found	COG3261,COG3262	CC	Energy production and conversionEnergy production and conversion	cl30324| cl19197	HycE2 superfamily| Complex1_30kDa superfamily	Ni,Fe-hydrogenase III large subunit [Energy production and conversion]; Ni,Fe-hydrogenase III large subunit [Energy production and conversion].| Respiratory-chain NADH dehydrogenase, 30 Kd subunit; Respiratory-chain NADH dehydrogenase, 30 Kd subunit.
649	Acaty_c1445	AIA55311.1	hypothetical protein	1	0	216	23339.8	ND (ND)	ND (ND)	Unknown	2	OTHER	0	Topology=o	Not Found	COG2915	XT	Mobilome: prophages, transposons, Signal transduction mechanisms	pfam04356	DUF489	Protein of unknown function (DUF489); Protein of unknown function, cotranscribed with purB in Escherichia coli, but with function unrelated to purine biosynthesis.
650	Acaty_c1448	AIA55314.1	DNA ligase	0	1	659	72402.7	ND (ND)	ND (ND)	Cytoplasmic	9.97	OTHER	0	Topology=o	Not Found	COG0272	L	Replication, recombination and repair	PRK07956	ligA	NAD-dependent DNA ligase LigA; Validated
651	Acaty_c1450	AIA55316.1	Chromosome partition protein smc	0	1	1154	129374	ND (ND)	ND (ND)	Cytoplasmic	9.94	OTHER	0	Topology=o	Not Found	COG1196	D	Cell cycle control, cell division, chromosome partitioning	cl37069	SMC_prok_B superfamily	chromosome segregation protein SMC, common bacterial type; SMC (structural maintenance of chromosomes) proteins bind DNA and act in organizing and segregating chromosomes for partition. SMC proteins are found in bacteria, archaea, and eukaryotes. This family represents the SMC protein of most bacteria. The smc gene is often associated with scpB (TIGR00281) and scpA genes, where scp stands for seg…
652	Acaty_c1462	AIA55328.1	Queuosine Biosynthesis QueC ATPase	0	1	219	24295.6	ND (ND)	ND (ND)	Unknown	2	OTHER	0	Topology=o	Not Found	COG0603	J	Translation, ribosomal structure and biogenesis	cl00292	AANH_like superfamily	Adenine nucleotide alpha hydrolases superfamily including N type ATP PPases, ATP sulphurylases Universal Stress Response protein and electron transfer flavoprotein (ETF). The domain forms a apha/beta/apha fold which binds to Adenosine nucleotide.
653	Acaty_c1469	AIA55335.1	Sensory box histidine kinase/response regulator	1	0	1018	111858	ND (ND)	ND (ND)	CytoplasmicMembrane	9.99	OTHER	0	Topology=o	Not Found	COG0642,COG0784,COG2202,COG2203,COG2203	TTTTT	Signal transduction mechanismsSignal transduction mechanismsSignal transduction mechanismsSignal transduction mechanismsSignal transduction mechanisms	cl37193| pfam08448| COG2202| pfam13185| pfam01590	TMAO_torS superfamily| PAS_4| PAS| GAF_2| GAF	TMAO reductase sytem sensor TorS; This protein, TorS, is part of a regulatory system for the torCAD operon that encodes the pterin molybdenum cofactor-containing enzyme trimethylamine-N-oxide (TMAO) reductase (TorA), a cognate chaperone (TorD), and a penta-haem cytochrome (TorC). TorS works together with the inducer-binding protein TorT and the response regulator TorR. TorS contains histidine kin…
654	Acaty_c1474	AIA55340.1	hypothetical protein	1	0	148	16475.8	ND (ND)	ND (ND)	Unknown	2	OTHER	0	Topology=o	Not Found	COG5622	M	Cell wall/membrane/envelope biogenesis	pfam10116	Host_attach	Protein required for attachment to host cells; Members of this family of bacterial proteins are required for the attachment of the bacterium to host cells.
655	Acaty_c1482	AIA55348.1	Phosphate transport system permease protein PstC	1	0	302	32521.8	ND (ND)	ND (ND)	CytoplasmicMembrane	10	OTHER	6	Topology=i7-29o61-83i95-117o148-170i209-231o269-291i	Not Found	COG0573	P	Inorganic ion transport and metabolism	cl00427	TM_PBP2 superfamily	Transmembrane subunit (TM) found in Periplasmic Binding Protein (PBP)-dependent ATP-Binding Cassette (ABC) transporters which generally bind type 2 PBPs. These types of transporters consist of a PBP, two TMs, and two cytoplasmic ABC ATPase subunits, and are mainly involved in importing solutes from the environment. The solute is captured by the PBP which delivers it to a gated translocation pathw…
656	Acaty_c1484	AIA55350.1	Riboflavin kinase / FMN adenylyltransferase	0	1	323	36012.2	ND (ND)	ND (ND)	Cytoplasmic	9.97	OTHER	0	Topology=o	Not Found	COG0196	H	Coenzyme transport and metabolism	PRK05627	PRK05627	bifunctional riboflavin kinase/FAD synthetase; bifunctional riboflavin kinase/FAD synthetase.
657	Acaty_c1485	AIA55351.1	Isoleucyl-tRNA synthetase	0	1	937	106402	ND (ND)	ND (ND)	Cytoplasmic	9.97	OTHER	0	Topology=o	Not Found	COG0060	J	Translation, ribosomal structure and biogenesis	PRK05743	ileS	isoleucyl-tRNA synthetase; Reviewed
658	Acaty_c1501	AIA55367.1	Transcriptional regulator, ArsR family	1	0	102	11493.3	ND (ND)	ND (ND)	Unknown	2	OTHER	0	Topology=o	Not Found	COG0640	K	Transcription	NF033788	HTH_metalloreg	metalloregulator ArsR/SmtB family transcription factor; Transcriptional repressors that sense toxic heavy metals such as arsenic or cadmium, and are released from DNA so that resistance factors will be expressed, include ArsR, SmtB, ZiaR, CadC, CadX, KmtR, etc. However, some members of this family, including the sporulation delaying system autorepressor SdpR and its family (see NF033789), may lac…
659	Acaty_c1503	AIA55368.1	3-polyprenyl-4-hydroxybenzoate carboxy-lyase	0	1	490	55371.8	ND (ND)	ND (ND)	Cytoplasmic	9.97	OTHER	0	Topology=o	Not Found	COG0043	H	Coenzyme transport and metabolism	cl00311	UbiD superfamily	3-octaprenyl-4-hydroxybenzoate carboxy-lyase; This family has been characterized as 3-octaprenyl-4- hydroxybenzoate carboxy-lyase enzymes. This enzyme catalyzes the third reaction in ubiquinone biosynthesis. For optimal activity the carboxy-lase was shown to require Mn2+.
660	Acaty_c1511	AIA55376.1	Mg(2+) chelatase family protein	1	1	506	53974	ND (ND)	ND (ND)	Cytoplasmic	9.97	OTHER	0	Topology=o	Not Found	COG0606	O	Posttranslational modification, protein turnover, chaperones	COG0606	YifB	Predicted ATPase with chaperone activity [Posttranslational modification, protein turnover, chaperones]; Predicted ATPase with chaperone activity [Posttranslational modification, protein turnover, chaperones].
661	Acaty_c1518	AIA55383.1	Recombination inhibitory protein MutS2	1	0	514	54754.8	ND (ND)	ND (ND)	Cytoplasmic	9.97	OTHER	0	Topology=o	Not Found	COG1193	L	Replication, recombination and repair	cl29770	PRK00409 superfamily	recombination and DNA strand exchange inhibitor protein; Reviewed
662	Acaty_c1522	AIA55387.1	Type IV pilus biogenesis protein PilM	1	0	348	38491.1	ND (ND)	ND (ND)	Cytoplasmic	9.12	OTHER	0	Topology=o	Not Found	COG4972	NW	Cell motility, Extracellular structures	cl37814	PilM_2 superfamily	Type IV pilus assembly protein PilM;; The type IV pilus assembly protein PilM is required for competency and pilus biogenesis. It binds to PilN and ATP.
663	Acaty_c1524	AIA55389.1	Type IV pilus biogenesis protein PilO	1	1	212	23967.6	ND (ND)	ND (ND)	CytoplasmicMembrane	7.88	OTHER	1	Topology=i23-42o	Not Found	cl01234	NOT in COG	NOT in COG	pfam04350	PilO	Pilus assembly protein, PilO; PilO proteins are involved in the assembly of pilin. However, the precise function of this family of proteins is not known.
664	Acaty_c1528	AIA55393.1	3-dehydroquinate synthase	0	1	361	38779.5	ND (ND)	ND (ND)	Cytoplasmic	9.97	OTHER	0	Topology=o	Not Found	COG0337	E	Amino acid transport and metabolism	PRK00002	aroB	3-dehydroquinate synthase; Reviewed
665	Acaty_c1529	AIA55394.1	Thymidylate synthase thyX	1	0	275	32214.5	ND (ND)	ND (ND)	Cytoplasmic	8.96	OTHER	0	Topology=o	Not Found	COG1351	F	Nucleotide transport and metabolism	pfam02511	Thy1	Thymidylate synthase complementing protein; Thymidylate synthase complementing protein (Thy1) complements the thymidine growth requirement of the organisms in which it is found, but shows no homology to thymidylate synthase. The bacterial members of this family at least are flavin-dependent thymidylate synthases.
666	Acaty_c1531	AIA55396.1	Glutamate synthase (NADPH) large chain	1	1	1471	160660	ND (ND)	ND (ND)	Cytoplasmic	9.97	OTHER	0	Topology=o	Not Found	COG0069,COG0067,COG0070	EEE	Amino acid transport and metabolismAmino acid transport and metabolismAmino acid transport and metabolism	cl36051	gltB superfamily	glutamate synthase subunit alpha; Provisional
667	Acaty_c1547	AIA55411.1	transposase-like protein TnpA3	0	1	318	36385	ND (ND)	ND (ND)	Cytoplasmic	8.96	OTHER	0	Topology=o	Not Found	COG3039	X	Mobilome: prophages, transposons	NF033581	transpos_IS5_4	IS5 family transposase; IS5 family transposase.
668	Acaty_c1548	AIA55412.1	hypothetical protein	1	1	103	11618.2	ND (ND)	ND (ND)	Cytoplasmic	8.96	OTHER	0	Topology=i	Not Found	NOT in COG	NOT in COG	NOT in COG	Not Found	Not Found	Not Found
669	Acaty_c1554	AIA55418.1	hypothetical protein	1	0	222	24655.3	ND (ND)	ND (ND)	Extracellular	9.64	OTHER	0	Topology=o	Not Found	NOT in COG	NOT in COG	NOT in COG	Not Found	Not Found	Not Found
670	Acaty_c1562	AIA55426.1	IcmB (DotO) protein	1	0	1031	115311	ND (ND)	ND (ND)	CytoplasmicMembrane	9.82	OTHER	0	Topology=o	Not Found	COG3451	U	Intracellular trafficking, secretion, and vesicular transport	Not Found	Not Found	Not Found
671	Acaty_c1565	AIA55429.1	ATP-dependent RNA helicase YejH	1	0	699	76717.3	ND (ND)	ND (ND)	Cytoplasmic	8.96	OTHER	0	Topology=o	Not Found	COG1061	KL	Transcription, Replication, recombination and repair	COG1061	SSL2	Superfamily II DNA or RNA helicase [Transcription, Replication, recombination and repair]; DNA or RNA helicases of superfamily II [Transcription / DNA replication, recombination, and repair].
672	Acaty_c1571	AIA55435.1	hypothetical protein	1	0	71	8076.18	ND (ND)	ND (ND)	Unknown	2	OTHER	0	Topology=i	Not Found	NOT in COG	NOT in COG	NOT in COG	Not Found	Not Found	Not Found
673	Acaty_c1580	AIA55444.1	Uptake hydrogenase small subunit precursor	1	1	320	34316.4	ND (ND)	ND (ND)	Periplasmic	9.44	OTHER	0	Topology=o	Not Found	COG1740	C	Energy production and conversion	cl34349	HyaA superfamily	Ni,Fe-hydrogenase I small subunit [Energy production and conversion]; Ni,Fe-hydrogenase I small subunit [Energy production and conversion].
674	Acaty_c1589	AIA55453.1	(NiFe) hydrogenase metallocenter assembly protein HypE	1	0	352	36447.1	ND (ND)	ND (ND)	Cytoplasmic	8.96	OTHER	0	Topology=o	Not Found	COG0309	O	Posttranslational modification, protein turnover, chaperones	cd02197	HypE	HypE (Hydrogenase expression/formation protein). HypE is involved in Ni-Fe hydrogenase biosynthesis. HypE dehydrates its own carbamoyl moiety in an ATP-dependent process to yield the enzyme thiocyanate. The N-terminal domain of HypE is related to the ATP-binding domains of the AIR synthases, selenophosphate synthetase (SelD), and FGAM synthase and is thought to bind ATP.
675	Acaty_c1595	AIA55459.1	putative membrane protein	1	0	145	16846.3	ND (ND)	ND (ND)	Unknown	2	OTHER	0	Topology=o	Not Found	COG1715	V	Defense mechanisms	cl34341	Mrr superfamily	Restriction endonuclease Mrr [Defense mechanisms]; Restriction endonuclease [Defense mechanisms].
676	Acaty_c1598	AIA55462.1	RecD-like DNA helicase YrrC	1	0	713	78085	ND (ND)	ND (ND)	Cytoplasmic	9.97	OTHER	0	Topology=o	Not Found	COG0507	L	Replication, recombination and repair	cl36909	recD_rel superfamily	helicase, putative, RecD/TraA family; This model describes a family similar to RecD, the exodeoxyribonuclease V alpha chain of TIGR01447. Members of this family, however, are not found in a context of RecB and RecC and are longer by about 200 amino acids at the amino end. Chlamydia muridarum has both a member of this family and a RecD. [Unknown function, Enzymes of unknown specificity]
677	Acaty_c1599	AIA55463.1	hypothetical protein	1	0	131	15465.5	ND (ND)	ND (ND)	Cytoplasmic	8.96	OTHER	0	Topology=o	Not Found	NOT in COG	NOT in COG	NOT in COG	Not Found	Not Found	Not Found
678	Acaty_c1631	AIA55495.1	putative membrane protein	0	1	163	17476.7	ND (ND)	ND (ND)	CytoplasmicMembrane	10	OTHER	4	Topology=o30-52i86-108o113-135i142-161o	Not Found	COG1814	P	Inorganic ion transport and metabolism	cl00278	CCC1_like superfamily	CCC1-related family of proteins; CCC1_like: This protein family includes the proteins related to CCC1, a yeast vacuole transmembrane protein responsible for the iron and manganese transport from the cytosol into vacuole. It also includes the proteins similar to nodulin-21, a plant nodule-specific protein that may be involved in symbiotic nitrogen fixation.
679	Acaty_c1635	AIA55499.1	Protein crcB	1	0	125	13700.1	ND (ND)	ND (ND)	CytoplasmicMembrane	10	OTHER	4	Topology=i2-21o36-55i68-90o100-122i	Not Found	COG0239	DP	Cell cycle control, cell division, chromosome partitioning, Inorganic ion transport and metabolism	COG0239	CrcB	Fluoride ion exporter CrcB/FEX, affects chromosome condensation [Cell cycle control, cell division, chromosome partitioning, Inorganic ion transport and metabolism]; Integral membrane protein possibly involved in chromosome condensation [Cell division and chromosome partitioning].
680	Acaty_c1655	AIA55516.1	Cell division protein DivIC (FtsB)	0	1	123	14008.3	ND (ND)	ND (ND)	CytoplasmicMembrane	9.82	OTHER	1	Topology=i30-52o	Not Found	COG2919	D	Cell cycle control, cell division, chromosome partitioning	cl11433	DivIC superfamily	Septum formation initiator; DivIC from B. subtilis is necessary for both vegetative and sporulation septum formation. These proteins are mainly composed of an amino terminal coiled-coil.
681	Acaty_c1659	AIA55520.1	Excinuclease ABC subunit B	1	0	676	76110.9	ND (ND)	ND (ND)	Cytoplasmic	9.97	OTHER	0	Topology=o	Not Found	COG0556	L	Replication, recombination and repair	PRK05298	PRK05298	excinuclease ABC subunit UvrB; excinuclease ABC subunit UvrB.
682	Acaty_c1663	AIA55523.1	hypothetical protein	1	1	570	62879.9	ND (ND)	ND (ND)	Unknown	2	OTHER	0	Topology=o	Not Found	NOT in COG	NOT in COG	NOT in COG	Not Found	Not Found	Not Found
683	Acaty_c1667	AIA55527.1	hypothetical protein	1	0	99	10691	ND (ND)	ND (ND)	Unknown	2	OTHER	0	Topology=i	Not Found	NOT in COG	NOT in COG	NOT in COG	Not Found	Not Found	Not Found
684	Acaty_c1675	AIA55535.1	ISGsu2, transposase	1	0	63	7279.68	ND (ND)	ND (ND)	Unknown	2	OTHER	0	Topology=i	Not Found	NOT in COG	NOT in COG	NOT in COG	cl41333	transpos_IS5_4 superfamily	IS5 family transposase; IS5 family transposase.
685	Acaty_c1689	AIA55549.1	Ammonium transporter	1	0	435	46416.4	ND (ND)	ND (ND)	CytoplasmicMembrane	10	OTHER	11	Topology=o15-37i42-64o107-129i136-158o173-195i207-224o239-261i266-288o293-312i325-347o370-392i	Not Found	COG0004	P	Inorganic ion transport and metabolism	cl03012	Ammonium_transp superfamily	Ammonium Transporter Family; Ammonium Transporter Family.
686	Acaty_c1692	AIA55552.1	Glutamine synthetase type I	1	1	471	51777.7	ND (ND)	ND (ND)	Cytoplasmic	9.97	OTHER	0	Topology=o	Not Found	COG0174	E	Amino acid transport and metabolism	cl32375	glnA superfamily	glutamate--ammonia ligase; glutamate--ammonia ligase.
687	Acaty_c1701	AIA55561.1	hypothetical protein	0	1	71	8034.46	ND (ND)	ND (ND)	CytoplasmicMembrane	9.82	LIPO(Sec/SPII)	0	Topology=o	CS pos: 22-23. LSG-CY. Pr: 0.9964	NOT in COG	NOT in COG	NOT in COG	Not Found	Not Found	Not Found
688	Acaty_c1718	AIA55578.1	Lead, cadmium, zinc and mercury transporting ATPase	0	1	820	85510.8	ND (ND)	ND (ND)	CytoplasmicMembrane	10	OTHER	8	Topology=i166-188o203-225i238-260o270-287i422-444o448-470i761-783o788-807i	Not Found	COG2217,COG2608	PP	Inorganic ion transport and metabolismInorganic ion transport and metabolism	cd02094| cd00371| cd00371	P-type_ATPase_Cu-like| HMA| HMA	P-type heavy metal-transporting ATPase, similar to human copper-transporting ATPases, ATP7A and ATP7B; The mammalian copper-transporting P-type ATPases, ATP7A and ATP7B are key molecules required for the regulation and maintenance of copper homeostasis. Menkes and Wilson diseases are caused by mutation in ATP7A and ATP7B respectively. This subfamily includes other copper-transporting ATPases such…
689	Acaty_c1736	AIA55596.1	hypothetical protein	1	1	82	8508.96	ND (ND)	ND (ND)	Unknown	2.5	SP(Sec/SPI)	0	Topology=i	CS pos: 30-31. ANA-DT. Pr: 0.6150	NOT in COG	NOT in COG	NOT in COG	Not Found	Not Found	Not Found
690	Acaty_c1746	AIA55606.1	transcriptional regulator, Crp/Fnr family	1	1	227	25014.2	ND (ND)	ND (ND)	Cytoplasmic	9.97	OTHER	0	Topology=o	Not Found	COG0664	T	Signal transduction mechanisms	COG0664	Crp	cAMP-binding domain of CRP or a regulatory subunit of cAMP-dependent protein kinases [Signal transduction mechanisms]; cAMP-binding proteins - catabolite gene activator and regulatory subunit of cAMP-dependent protein kinases [Signal transduction mechanisms].
691	Acaty_c1758	AIA55618.1	Respiratory nitrate reductase alpha chain	1	1	1260	142406	ND (ND)	ND (ND)	CytoplasmicMembrane	7.88	OTHER	0	Topology=o	Not Found	COG5013	CP	Energy production and conversion, Inorganic ion transport and metabolism	COG5013	NarG	Nitrate reductase alpha subunit [Energy production and conversion, Inorganic ion transport and metabolism]; Nitrate reductase alpha subunit [Energy production and conversion].
692	Acaty_c1764	AIA55624.1	Ferredoxin reductase	1	1	406	44233.2	ND (ND)	ND (ND)	Cytoplasmic	9.97	OTHER	0	Topology=o	Not Found	COG0446	I	Lipid transport and metabolism	cl39093| cl20654	Pyr_redox_2 superfamily| AIF_C superfamily	Pyridine nucleotide-disulphide oxidoreductase; This family includes both class I and class II oxidoreductases and also NADH oxidases and peroxidases. This domain is actually a small NADH binding domain within a larger FAD binding domain.| Apoptosis-inducing factor, mitochondrion-associated, C-term; This C-terminal domain appears to be a dimerization domain of the mitochondrial apoptosis-inducing …
693	Acaty_c1780	AIA55639.1	hypothetical protein	1	1	119	13730.6	ND (ND)	ND (ND)	Cytoplasmic	8.96	OTHER	0	Topology=i	Not Found	NOT in COG	NOT in COG	NOT in COG	cl29770	PRK00409 superfamily	recombination and DNA strand exchange inhibitor protein; Reviewed
694	Acaty_c1789	AIA55648.1	DNA topoisomerase III	1	0	776	84632.3	ND (ND)	ND (ND)	Cytoplasmic	9.97	OTHER	0	Topology=o	Not Found	COG0550,COG0551	LL	Replication, recombination and repairReplication, recombination and repair	cl35606| cl33943	PRK07726 superfamily| YrdD superfamily	DNA topoisomerase 3; DNA topoisomerase 3.| ssDNA-binding Zn-finger and Zn-ribbon domains of topoisomerase 1 [Replication, recombination and repair]; Zn-finger domain associated with topoisomerase type I [DNA replication, recombination, and repair].
695	Acaty_c1791	AIA55650.1	hypothetical protein	1	0	394	41692.9	ND (ND)	ND (ND)	Cytoplasmic	8.96	OTHER	0	Topology=o	Not Found	NOT in COG	NOT in COG	NOT in COG	cl41497	conj_TraP_IncI1 superfamily	conjugal transfer protein TraP; Members of this family are the conjugal transfer protein TraP, as the term is used for the member protein from IncI1 plasmids and for their homologs. Note that the same terminology may be applied to unrelated proteins from other forms of conjugal transfer system.
696	Acaty_c1795	AIA55654.1	Type IV secretory pathway, VirD2 components (relaxase)	0	1	573	64264	ND (ND)	ND (ND)	Cytoplasmic	8.96	OTHER	0	Topology=o	Not Found	cl21589,COG5373	S	Function unknown	cl21589| cl34992	Relaxase superfamily| COG5373 superfamily	Relaxase/Mobilisation nuclease domain; Relaxases/mobilisation proteins are required for the horizontal transfer of genetic information contained on plasmids that occurs during bacterial conjugation. The relaxase, in conjunction with several auxiliary proteins, forms the relaxation complex or relaxosome. Relaxases nick duplex DNA in a specific manner by catalyzing trans-esterification.| Uncharacte…
697	Acaty_c1822	AIA55681.1	hypothetical protein	1	0	134	15543	ND (ND)	ND (ND)	Cytoplasmic	8.96	OTHER	0	Topology=o	Not Found	NOT in COG	NOT in COG	NOT in COG	pfam13455	MUG113	Meiotically up-regulated gene 113; This is a family of fungal proteins found to be up-regulated in meiosis.
698	Acaty_c1823	AIA55682.1	Phage antirepressor protein	0	1	307	35152.3	ND (ND)	ND (ND)	Cytoplasmic	8.96	OTHER	0	Topology=o	Not Found	COG3561	X	Mobilome: prophages, transposons	pfam08346	AntA	AntA/AntB antirepressor; In E. coli the two proteins AntA and AntB have 62% amino acid identities near their N termini. AntA appears to be encoded by a truncated and divergent copy of AntB. The two proteins are homologous to putative antirepressors found in numerous bacteriophages, such as the hypothetical antirepressor protein encoded by the gene LO142 of the bacteriophage 933W.
699	Acaty_c1859	AIA55718.1	Conjugative transfer protein TrbE	0	1	825	91841.2	ND (ND)	ND (ND)	CytoplasmicMembrane	7.88	OTHER	0	Topology=o	Not Found	COG3451	U	Intracellular trafficking, secretion, and vesicular transport	cl36308	PRK13873 superfamily	conjugal transfer ATPase TrbE; Provisional
700	Acaty_c1868	AIA55727.1	Twitching motility protein PilT	1	1	316	34647.8	ND (ND)	ND (ND)	Cytoplasmic	9.97	OTHER	0	Topology=o	Not Found	COG5008	NW	Cell motility, Extracellular structures	cl38936	P-loop_NTPase superfamily	P-loop containing Nucleoside Triphosphate Hydrolases; Members of the P-loop NTPase domain superfamily are characterized by a conserved nucleotide phosphate-binding motif, also referred to as the Walker A motif (GxxxxGK[S/T], where x is any residue), and the Walker B motif (hhhh[D/E], where h is a hydrophobic residue). The Walker A and B motifs bind the beta-gamma phosphate moiety of the bound nuc…
701	Acaty_c1870	AIA55729.1	Type II secretion inner membrane protein (PulF)	0	1	366	40167	ND (ND)	ND (ND)	CytoplasmicMembrane	10	OTHER	3	Topology=i131-153o184-206i330-352o	Not Found	COG1459	NUW	Cell motility, Intracellular trafficking, secretion, and vesicular transport, Extracellular structures	cl34272	PulF superfamily	Type II secretory pathway, component PulF [Cell motility, Intracellular trafficking, secretion, and vesicular transport, Extracellular structures]; Type II secretory pathway, component PulF [Cell motility and secretion / Intracellular trafficking and secretion].
702	Acaty_c1877	AIA55736.1	hypothetical protein	1	0	173	20753	ND (ND)	ND (ND)	Cytoplasmic	8.96	OTHER	0	Topology=o	Not Found	NOT in COG	NOT in COG	NOT in COG	Not Found	Not Found	Not Found
703	Acaty_c1882	AIA55741.1	hypothetical protein	1	0	97	10672	ND (ND)	ND (ND)	Unknown	2	OTHER	0	Topology=o	Not Found	NOT in COG	NOT in COG	NOT in COG	Not Found	Not Found	Not Found
704	Acaty_c1887	AIA55746.1	Mobile element protein	0	1	175	19856.1	ND (ND)	ND (ND)	Unknown	2	OTHER	0	Topology=o	Not Found	NOT in COG	NOT in COG	NOT in COG	Not Found	Not Found	Not Found
705	Acaty_c1895	AIA55754.1	Methyl-accepting chemotaxis protein	1	0	599	67144.2	ND (ND)	ND (ND)	CytoplasmicMembrane	7.88	OTHER	2	Topology=i49-71o214-236i	Not Found	COG0840	NT	Cell motility, Signal transduction mechanisms	COG0840	Tar	Methyl-accepting chemotaxis protein [Cell motility, Signal transduction mechanisms]; Methyl-accepting chemotaxis protein [Cell motility and secretion / Signal transduction mechanisms].
706	Acaty_c1899	AIA55758.1	Flagellum-specific ATP synthase FliI	1	0	448	47861.1	ND (ND)	ND (ND)	CytoplasmicMembrane	8.46	OTHER	0	Topology=o	Not Found	COG1157	NU	Cell motility, Intracellular trafficking, secretion, and vesicular transport	TIGR03496	FliI_clade1	flagellar protein export ATPase FliI; Members of this protein family are the FliI protein of bacterial flagellum systems. This protein acts to drive protein export for flagellar biosynthesis. The most closely related family is the YscN family of bacterial type III secretion systems. This model represents one (of three) segment of the FliI family tree. These have been modeled separately in order t…
707	Acaty_c1908	AIA55767.1	Flagellar motor switch protein FliG	1	1	345	38199.7	ND (ND)	ND (ND)	Cytoplasmic	9.12	OTHER	0	Topology=o	Not Found	COG1536	N	Cell motility	PRK05686	fliG	flagellar motor switch protein G; Validated
708	Acaty_c1944	AIA55802.1	putative metal-dependent phosphoesterases (PHP family)	1	1	300	31971.4	ND (ND)	ND (ND)	Cytoplasmic	9.97	OTHER	0	Topology=o	Not Found	COG0613	R	General function prediction only	COG0613	YciV	Predicted metal-dependent phosphoesterase TrpH, contains PHP domain [General function prediction only]; Predicted metal-dependent phosphoesterases (PHP family) [General function prediction only].
709	Acaty_c1945	AIA55803.1	hypothetical protein	0	1	241	26397	ND (ND)	ND (ND)	Unknown	2	OTHER	0	Topology=o	Not Found	NOT in COG	NOT in COG	NOT in COG	Not Found	Not Found	Not Found
710	Acaty_c1947	AIA55805.1	Protoporphyrinogen IX oxidase, aerobic, HemY	1	0	454	49568.2	ND (ND)	ND (ND)	CytoplasmicMembrane	8.46	OTHER	1	Topology=i5-22o	Not Found	COG1232	H	Coenzyme transport and metabolism	cl33292	proto_IX_ox superfamily	protoporphyrinogen oxidase; This enzyme oxidizes protoporphyrinogen IX to protoporphyrin IX, a precursor of heme and chlorophyll. Bacillus subtilis HemY also has coproporphyrinogen III to coproporphyrin III oxidase activity in a heterologous expression system, although the role for this activity in vivo is unclear. This protein is a flavoprotein and has a beta-alpha-beta dinucleotide binding moti…
711	Acaty_c1949	AIA55807.1	ATP-dependent DNA helicase RecG	0	1	662	73537.3	ND (ND)	ND (ND)	Unknown	7.33	OTHER	0	Topology=o	Not Found	COG1200	L	Replication, recombination and repair	PRK10917	PRK10917	ATP-dependent DNA helicase RecG; Provisional
712	Acaty_c1955	AIA55813.1	Protein YicC	1	1	287	32504.1	ND (ND)	ND (ND)	Cytoplasmic	9.97	OTHER	0	Topology=o	Not Found	COG1561	S	Function unknown	PRK11820	PRK11820	YicC family protein; YicC family protein.
713	Acaty_c1956	AIA55814.1	Glutamate-ammonia-ligase adenylyltransferase	1	0	933	104282	ND (ND)	ND (ND)	Cytoplasmic	8.96	OTHER	0	Topology=o	Not Found	COG1391	O	Posttranslational modification, protein turnover, chaperones	cl35985	PRK11072 superfamily	bifunctional [glutamate--ammonia ligase]-adenylyl-L-tyrosine phosphorylase/[glutamate--ammonia-ligase] adenylyltransferase; bifunctional glutamine-synthetase adenylyltransferase/deadenyltransferase; Reviewed.
714	Acaty_c1966	AIA55824.1	hypothetical protein	1	0	83	9499.02	ND (ND)	ND (ND)	Unknown	2	OTHER	0	Topology=o	Not Found	COG1993	T	Signal transduction mechanisms	pfam02641	DUF190	Uncharacterized ACR, COG1993; Uncharacterized ACR, COG1993.
715	Acaty_c1972	AIA55829.1	Methylenetetrahydrofolate dehydrogenase (NADP+) / Methenyltetrahydrofolate cyclohydrolase	0	1	293	31540.2	ND (ND)	ND (ND)	Cytoplasmic	9.97	OTHER	0	Topology=o	Not Found	COG0190	H	Coenzyme transport and metabolism	cl35949	PRK10792 superfamily	bifunctional methylenetetrahydrofolate dehydrogenase/methenyltetrahydrofolate cyclohydrolase FolD; bifunctional methylenetetrahydrofolate dehydrogenase/methenyltetrahydrofolate cyclohydrolase FolD.
716	Acaty_c1975	AIA55832.1	Adenylate cyclase	0	1	493	55379.3	ND (ND)	ND (ND)	Cytoplasmic	8.96	OTHER	0	Topology=o	Not Found	COG3025	P	Inorganic ion transport and metabolism	cd07756| cl34538	CYTH-like_Pase_CHAD| PPPi superfamily	Uncharacterized subgroup of the CYTH-like superfamily having an associated CHAD domain; This subgroup belongs to the CYTH-like (also known as triphosphate tunnel metalloenzyme (TTM)-like) superfamily. Members of this superfamily hydrolyze triphosphate-containing substrates, require metal cations as cofactors, and have a unique active site located at the center of an eight-stranded antiparallel be…
717	Acaty_c1977	AIA55834.1	Membrane alanine aminopeptidase N	1	1	877	99420.1	ND (ND)	ND (ND)	Cytoplasmic	9.12	OTHER	0	Topology=o	Not Found	COG0308	E	Amino acid transport and metabolism	PRK14015	pepN	aminopeptidase N; Provisional
718	Acaty_c1994	AIA55851.1	Amidophosphoribosyltransferase	1	0	474	51329.6	ND (ND)	ND (ND)	Cytoplasmic	9.97	OTHER	0	Topology=o	Not Found	COG0034	F	Nucleotide transport and metabolism	cl30415	PRK09123 superfamily	amidophosphoribosyltransferase; Provisional
719	Acaty_c2013	AIA55870.1	Deoxyribodipyrimidine photolyase	1	0	476	55329.8	ND (ND)	ND (ND)	Cytoplasmic	8.96	OTHER	0	Topology=o	Not Found	COG0415	L	Replication, recombination and repair	COG0415	PhrB	Deoxyribodipyrimidine photolyase [Replication, recombination and repair]; Deoxyribodipyrimidine photolyase [DNA replication, recombination, and repair].
720	Acaty_c2018	AIA55874.1	transposase-like protein TnpA3	0	1	318	36240	ND (ND)	ND (ND)	Cytoplasmic	8.96	OTHER	0	Topology=o	Not Found	COG3039	X	Mobilome: prophages, transposons	NF033581	transpos_IS5_4	IS5 family transposase; IS5 family transposase.
721	Acaty_c2021	AIA55877.1	hypothetical protein	1	1	430	48102.5	ND (ND)	ND (ND)	Unknown	2.5	SP(Sec/SPI)	0	Topology=o	CS pos: 21-22. VYG-GT. Pr: 0.5860	NOT in COG	NOT in COG	NOT in COG	cl21675	OprD superfamily	outer membrane porin, OprD family; This family includes outer membrane proteins related to OprD. OprD has been described as a serine type peptidase. However the proposed catalytic residues are not conserved suggesting that many of these proteins are not peptidases.
722	Acaty_c2030	AIA55886.1	Multidrug resistance protein B	1	0	520	57105.3	ND (ND)	ND (ND)	CytoplasmicMembrane	10	OTHER	12	Topology=i2-24o29-51i122-141o145-167i179-197o212-229i248-270o280-302i309-331o341-363i376-398o452-474i	Not Found	COG2814	G	Carbohydrate transport and metabolism	cl31024	efflux_EmrB superfamily	drug resistance transporter, EmrB/QacA subfamily; This subfamily of drug efflux proteins, a part of the major faciliator family, is predicted to have 14 potential membrane-spanning regions. Members with known activities include EmrB (multiple drug resistance efflux pump) in E. coli, FarB (antibacterial fatty acid resistance) in Neisseria gonorrhoeae, TcmA (tetracenomycin C resistance) in Streptom…
723	Acaty_c2039	AIA55895.1	Universal stress protein UspA	1	1	142	15352.6	ND (ND)	ND (ND)	Unknown	2	OTHER	0	Topology=o	Not Found	COG0589	T	Signal transduction mechanisms	pfam00582	Usp	Universal stress protein family; The universal stress protein UspA is a small cytoplasmic bacterial protein whose expression is enhanced when the cell is exposed to stress agents. UspA enhances the rate of cell survival during prolonged exposure to such conditions, and may provide a general \stress endurance\\ activity. The crystal structure of Haemophilus influenzae UspA reveals an alpha/beta fo…
724	Acaty_c2050	AIA55906.1	Sulfate adenylyltransferase / Adenylylsulfate kinase	1	0	565	61835.3	ND (ND)	ND (ND)	Cytoplasmic	9.97	OTHER	0	Topology=o	Not Found	COG2046,COG0529	PP	Inorganic ion transport and metabolismInorganic ion transport and metabolism	cl32078	PRK05537 superfamily	bifunctional sulfate adenylyltransferase/adenylylsulfate kinase; bifunctional sulfate adenylyltransferase/adenylylsulfate kinase.
725	Acaty_c2061	AIA55917.1	Cytochrome O ubiquinol oxidase subunit IV	0	1	121	13377	ND (ND)	ND (ND)	CytoplasmicMembrane	10	OTHER	3	Topology=i21-40o50-72i79-101o	Not Found	COG3125	C	Energy production and conversion	cl01204	COX4_pro superfamily	Prokaryotic Cytochrome C oxidase subunit IV; Cytochrome c oxidase (COX) is a multi-subunit enzyme complex that catalyzes the final step of electron transfer through the respiratory chain on the mitochondrial inner membrane. This family is composed of cytochrome c oxidase subunit 4 from prokaryotes.
726	Acaty_c2066	AIA55922.1	Aspartyl-tRNA(Asn) amidotransferase subunit B / Glutamyl-tRNA(Gln) amidotransferase subunit B	0	1	477	53042.4	ND (ND)	ND (ND)	Cytoplasmic	9.97	OTHER	0	Topology=o	Not Found	COG0064	J	Translation, ribosomal structure and biogenesis	PRK05477	gatB	Asp-tRNA(Asn)/Glu-tRNA(Gln) amidotransferase subunit GatB; Asp-tRNA(Asn)/Glu-tRNA(Gln) amidotransferase subunit GatB.
727	Acaty_c2076	AIA55932.1	Fe-S oxidoreductase	1	0	475	54209.8	ND (ND)	ND (ND)	Cytoplasmic	8.96	OTHER	0	Topology=o	Not Found	COG1032	R	General function prediction only	TIGR03471	HpnJ	hopanoid biosynthesis associated radical SAM protein HpnJ; The sequences represented by this model are members of the radical SAM superfamily of enzymes (pfam04055). These enzymes utilize an iron-sulfur redox cluster and S-adenosylmethionine to carry out diverse radical mediated reactions. The member of this clade from Acidithiobacillus ferrooxidans ATCC 23270 (AFE_0975) is found in the same locu…
728	Acaty_c2085	AIA55941.1	hypothetical protein	0	1	148	16895.4	ND (ND)	ND (ND)	Cytoplasmic	8.96	OTHER	0	Topology=o	Not Found	NOT in COG	NOT in COG	NOT in COG	Not Found	Not Found	Not Found
729	Acaty_c2104	AIA55958.1	DNA primase	0	1	586	65452.7	ND (ND)	ND (ND)	Cytoplasmic	9.97	OTHER	0	Topology=o	Not Found	COG0358	L	Replication, recombination and repair	PRK05667	dnaG	DNA primase; Validated
730	Acaty_c2123	AIA55977.1	Cytochrome d ubiquinol oxidase subunit I	0	1	546	60776.7	ND (ND)	ND (ND)	CytoplasmicMembrane	10	OTHER	9	Topology=o25-47i59-81o101-123i130-152o192-214i227-249o403-425i438-457o483-505i	Not Found	COG1271	C	Energy production and conversion	cl00562	Cyt_bd_oxida_I superfamily	Cytochrome bd terminal oxidase subunit I; This family are the alternative oxidases found in many bacteria which oxidize ubiquinol and reduce oxygen as part of the electron transport chain. This family is the subunit I of the oxidase E. coli has two copies of the oxidase, bo and bd', both of which are represented here In some nitrogen fixing bacteria, e.g. Klebsiella pneumoniae this oxidase is res…
731	Acaty_c2135	AIA55989.1	UDP-glucose dehydrogenase	1	1	441	48157.2	ND (ND)	ND (ND)	Cytoplasmic	9.97	LIPO(Sec/SPII)	0	Topology=o	CS pos: 17-18. TGA-CL. Pr: 0.7653	COG1004	M	Cell wall/membrane/envelope biogenesis	COG1004	Ugd	UDP-glucose 6-dehydrogenase [Cell wall/membrane/envelope biogenesis]; Predicted UDP-glucose 6-dehydrogenase [Cell envelope biogenesis, outer membrane].
732	Acaty_c2147	AIA56001.1	L-aspartate oxidase	1	0	561	60083.2	ND (ND)	ND (ND)	Cytoplasmic	9.97	TAT(Tat/SPI)	1	Topology=i21-43o	CS pos: 36-37. ALG-LA. Pr: 0.1792	COG0029	H	Coenzyme transport and metabolism	COG0029	NadB	Aspartate oxidase [Coenzyme transport and metabolism]; Aspartate oxidase [Coenzyme metabolism].
733	Acaty_c2151	AIA56005.1	Transport ATP-binding protein CydD	0	1	588	63186.6	ND (ND)	ND (ND)	CytoplasmicMembrane	10	OTHER	6	Topology=i21-43o63-85i135-157o161-183i243-265o275-297i	Not Found	COG4988	CO	Energy production and conversion, Posttranslational modification, protein turnover, chaperones	COG4988	CydD	ABC-type transport system involved in cytochrome bd biosynthesis, ATPase and permease components [Energy production and conversion, Posttranslational modification, protein turnover, chaperones]; ABC-type transport system involved in cytochrome bd biosynthesis, ATPase and permease components [Energy production and conversion / Posttranslational modification, protein turnover, chaperones].
734	Acaty_c2172	AIA56026.1	hypothetical protein	1	0	196	22019.3	ND (ND)	ND (ND)	Unknown	2	OTHER	2	Topology=o29-48i61-83o	Not Found	NOT in COG	NOT in COG	NOT in COG	Not Found	Not Found	Not Found
735	Acaty_c2173	AIA56027.1	aldo/keto reductase	0	1	382	41364.2	ND (ND)	ND (ND)	Unknown	2	OTHER	0	Topology=o	Not Found	COG0667	R	General function prediction only	cd19099	AKR_unchar	uncharacterized aldo-keto reductase (AKR) superfamily protein; This family includes a group of uncharacterized AKR superfamily proteins. Aldo-keto reductases (AKRs) are a superfamily of soluble NAD(P)(H) oxidoreductases whose chief purpose is to reduce aldehydes and ketones to primary and secondary alcohols. AKRs are present in all phyla and are of importance in both health and industrial applica…
736	Acaty_c2176	AIA56030.1	ATPase associated with various cellular activities AAA_5	1	0	272	30040.5	ND (ND)	ND (ND)	Cytoplasmic	9.97	OTHER	0	Topology=o	Not Found	COG0714	R	General function prediction only	pfam07728| pfam08406	AAA_5| CbbQ_C	AAA domain (dynein-related subfamily); This Pfam entry includes some of the AAA proteins not detected by the pfam00004 model.| CbbQ/NirQ/NorQ C-terminal; This domain is found at the C-terminus of proteins of the CbbQ/NirQ/NorQ family of proteins which play a role in the post-translational activation of Rubisco. It is also found in the Thauera aromatica TutH protein which is similar to the CbbQ/Ni…
737	Acaty_c2181	AIA56035.1	hypothetical protein	1	0	131	15011.2	ND (ND)	ND (ND)	Unknown	2	OTHER	0	Topology=o	Not Found	NOT in COG	NOT in COG	NOT in COG	Not Found	Not Found	Not Found
738	Acaty_c2184	AIA56038.1	geranylgeranyl reductase	0	1	351	37592.7	ND (ND)	ND (ND)	Unknown	4.9	TAT(Tat/SPI)	0	Topology=o	CS pos: 25-26. AAA-RG. Pr: 0.1880	COG0644	C	Energy production and conversion	COG0644	FixC	Dehydrogenase (flavoprotein) [Energy production and conversion]; Dehydrogenases (flavoproteins) [Energy production and conversion].
739	Acaty_c2232	AIA56086.1	Glycyl-tRNA synthetase beta chain	1	1	695	76522.6	ND (ND)	ND (ND)	Cytoplasmic	9.97	OTHER	0	Topology=o	Not Found	COG0751	J	Translation, ribosomal structure and biogenesis	PRK01233	glyS	glycyl-tRNA synthetase subunit beta; Validated
740	Acaty_c2260	AIA56113.1	Response regulator of zinc sigma-54-dependent two-component system	0	1	461	51886.9	ND (ND)	ND (ND)	Cytoplasmic	9.97	OTHER	0	Topology=o	Not Found	COG3829	KT	Transcription, Signal transduction mechanisms	cl34674	RocR superfamily	Transcriptional regulator containing PAS, AAA-type ATPase, and DNA-binding Fis domains [Transcription, Signal transduction mechanisms]; Transcriptional regulator containing PAS, AAA-type ATPase, and DNA-binding domains [Transcription / Signal transduction mechanisms].
741	Acaty_c2265	AIA56118.1	Peptide deformylase	1	1	171	19384.2	ND (ND)	ND (ND)	Cytoplasmic	9.97	OTHER	0	Topology=o	Not Found	COG0242	J	Translation, ribosomal structure and biogenesis	PRK00150	def	peptide deformylase; Reviewed
742	Acaty_c2267	AIA56120.1	Methylthioribulose-1-phosphate dehydratase	0	1	199	22274.5	ND (ND)	ND (ND)	Cytoplasmic	9.97	OTHER	0	Topology=o	Not Found	COG0235	G	Carbohydrate transport and metabolism	cl00214	Aldolase_II superfamily	Class II Aldolase and Adducin head (N-terminal) domain. Aldolases are ubiquitous enzymes catalyzing central steps of carbohydrate metabolism. Based on enzymatic mechanisms, this superfamily has been divided into two distinct classes (Class I and II). Class II enzymes are further divided into two sub-classes A and B. This family includes class II A aldolases and adducins which has not been ascribe…
743	Acaty_c2268	AIA56121.1	2-hydroxy-3-keto-5-methylthiopentenyl-1- phosphate phosphatase	1	0	213	23866.3	ND (ND)	ND (ND)	Cytoplasmic	8.96	OTHER	0	Topology=o	Not Found	COG4359	E	Amino acid transport and metabolism	cl21460	HAD_like superfamily	Haloacid Dehalogenase-like Hydrolases; The haloacid dehalogenase (HAD) superfamily includes carbon and phosphorus hydrolases such as 2-haloalkonoate dehalogenase, epoxide hydrolase, phosphoserine phosphatase, phosphomannomutase, phosphoglycolate phosphatase, P-type ATPase, among others. These proteins catalyze nucleophilic substitution reactions at phosphorus or carbon centers, using a conserved …
744	Acaty_c2291	AIA56144.1	Ornithine carbamoyltransferase	1	0	313	34228.9	ND (ND)	ND (ND)	Cytoplasmic	9.97	OTHER	0	Topology=o	Not Found	COG0078	E	Amino acid transport and metabolism	PRK00779	PRK00779	ornithine carbamoyltransferase; Provisional
745	Acaty_c2294	AIA56147.1	DNA polymerase III epsilon subunit	1	0	243	27074.2	ND (ND)	ND (ND)	Cytoplasmic	9.97	OTHER	0	Topology=o	Not Found	COG0847	L	Replication, recombination and repair	cl10012	DnaQ_like_exo superfamily	DnaQ-like (or DEDD) 3'-5' exonuclease domain superfamily; The DnaQ-like exonuclease superfamily is a structurally conserved group of 3'-5' exonucleases, which catalyze the excision of nucleoside monophosphates at the DNA or RNA termini in the 3'-5' direction. It is also called the DEDD superfamily, after the four invariant acidic residues present in the catalytic site of its members. The superfam…
746	Acaty_c2304	AIA56157.1	Transcription termination protein NusA	1	1	493	54830.6	ND (ND)	ND (ND)	Cytoplasmic	9.97	OTHER	0	Topology=o	Not Found	COG0195	K	Transcription	PRK09202	nusA	transcription elongation factor NusA; Validated
747	Acaty_c2354	AIA56201.1	Amine oxidase, flavin-containing	1	0	437	48866.3	ND (ND)	ND (ND)	Unknown	2	OTHER	0	Topology=o	Not Found	COG2907	R	General function prediction only	cl34517	COG2907 superfamily	Predicted NAD/FAD-binding protein [General function prediction only]; Predicted NAD/FAD-binding protein [General function prediction only].
748	Acaty_c2365	AIA56212.1	Transcriptional regulator, MerR family	1	0	314	35083.3	ND (ND)	ND (ND)	Cytoplasmic	8.96	OTHER	0	Topology=o	Not Found	COG0789	K	Transcription	cl02600	HTH_MerR-SF superfamily	Helix-Turn-Helix DNA binding domain of transcription regulators from the MerR superfamily; Helix-turn-helix (HTH) transcription regulator MerR superfamily, N-terminal domain. The MerR family transcription regulators have been shown to mediate responses to stress including exposure to heavy metals, drugs, or oxygen radicals in eubacterial and some archaeal species. They regulate transcription of m…
749	Acaty_c2374	AIA56221.1	TldD protein	1	0	481	50895.3	ND (ND)	ND (ND)	Cytoplasmic	9.97	OTHER	0	Topology=o	Not Found	COG0312	R	General function prediction only	cl19356	PmbA_TldD superfamily	Putative modulator of DNA gyrase; tldD and pmbA were found to suppress mutations in letD and inhibitor of DNA gyrase. Therefore it has been hypothesized that the TldD and PmbA proteins modulate the activity of DNA gyrase. It has also been suggested that PmbA may be involved in secretion.
750	Acaty_c2399	AIA56244.1	Translation initiation factor 3	1	0	145	17011.8	ND (ND)	ND (ND)	Cytoplasmic	9.97	OTHER	0	Topology=o	Not Found	COG0290	J	Translation, ribosomal structure and biogenesis	PRK00028	infC	translation initiation factor IF-3; Reviewed
751	Acaty_c2417	AIA56261.1	NADH-ubiquinone oxidoreductase chain C / NADH-ubiquinone oxidoreductase chain D	0	1	565	63657.8	ND (ND)	ND (ND)	Cytoplasmic	9.97	OTHER	0	Topology=o	Not Found	COG0649,COG0852	CC	Energy production and conversionEnergy production and conversion	cl36048	PRK11742 superfamily	bifunctional NADH:ubiquinone oxidoreductase subunit C/D; Provisional
752	Acaty_c2420	AIA56264.1	NADH-ubiquinone oxidoreductase chain G	1	0	763	84127.8	ND (ND)	ND (ND)	Cytoplasmic	9.12	OTHER	0	Topology=o	Not Found	COG1034	C	Energy production and conversion	cl35653	PRK08166 superfamily	NADH-quinone oxidoreductase subunit NuoG; NADH-quinone oxidoreductase subunit NuoG.
753	Acaty_c2449	AIA56293.1	PilT like-protein	1	0	62	7184.08	ND (ND)	ND (ND)	Unknown	2	OTHER	0	Topology=o	Not Found	COG5008	NW	Cell motility, Extracellular structures	cl30609	PilU superfamily	Tfp pilus assembly protein, ATPase PilU [Cell motility, Extracellular structures]; Tfp pilus assembly protein, ATPase PilU [Cell motility and secretion / Intracellular trafficking and secretion].
754	Acaty_c2450	AIA56294.1	Twitching motility protein PilT	1	1	198	21840.2	ND (ND)	ND (ND)	Cytoplasmic	8.96	OTHER	0	Topology=o	Not Found	COG5008	NW	Cell motility, Extracellular structures	cl30609	PilU superfamily	Tfp pilus assembly protein, ATPase PilU [Cell motility, Extracellular structures]; Tfp pilus assembly protein, ATPase PilU [Cell motility and secretion / Intracellular trafficking and secretion].
755	Acaty_c2453	AIA56297.1	Pyrroline-5-carboxylate reductase	1	0	334	34962.3	ND (ND)	ND (ND)	CytoplasmicMembrane	8.46	OTHER	0	Topology=o	Not Found	COG0345	E	Amino acid transport and metabolism	PRK11880	PRK11880	pyrroline-5-carboxylate reductase; Reviewed
756	Acaty_c2456	AIA56300.1	Biotin synthase	1	0	315	34630.4	ND (ND)	ND (ND)	Cytoplasmic	9.97	OTHER	0	Topology=o	Not Found	COG0502	H	Coenzyme transport and metabolism	cl33085	PRK15108 superfamily	biotin synthase; Provisional
757	Acaty_c2478	AIA56322.1	hypothetical protein	1	0	704	80808.8	ND (ND)	ND (ND)	Cytoplasmic	8.96	OTHER	0	Topology=o	Not Found	COG1262,COG2227	OH	Posttranslational modification, protein turnover, chaperonesCoenzyme transport and metabolism	TIGR04344| TIGR04345	ovoA_Nterm| ovoA_Cterm	5-histidylcysteine sulfoxide synthase; Ovothiol A is N1-methyl-4-mercaptohistidine. In the absence of S-adenosylmethione, a methyl donor, the intermediate produced is 4-mercaptohistidine. In both Erwinia tasmaniensis and Trypanosoma cruzi, a protein occurs with 5-histidylcysteine sulfoxide synthase activity, but these two enzymes and most homologs share an additional C-terminal methyltransferase …
758	Acaty_c2492	AIA56336.1	Protein export cytoplasm protein SecA ATPase RNA helicase	1	0	912	102431	ND (ND)	ND (ND)	Cytoplasmic	9.12	OTHER	0	Topology=o	Not Found	COG0653	U	Intracellular trafficking, secretion, and vesicular transport	PRK12904| cl34585	PRK12904| YecA superfamily	preprotein translocase subunit SecA; Reviewed| Uncharacterized conserved protein YecA, UPF0149 family, contains C-terminal Zn-binding SEC-C motif [Function unknown]; Predicted metal-binding protein related to the C-terminal domain of SecA [General function prediction only].
759	Acaty_c2496	AIA56340.1	hypothetical protein	1	0	88	9954.16	ND (ND)	ND (ND)	Unknown	2	OTHER	0	Topology=o	Not Found	NOT in COG	NOT in COG	NOT in COG	Not Found	Not Found	Not Found
760	Acaty_c2507	AIA56351.1	UDP-N-acetylglucosamine--N-acetylmuramyl- (pentapeptide) pyrophosphoryl-undecaprenol N-acetylglucosamine transferase	0	1	367	39138.1	ND (ND)	ND (ND)	CytoplasmicMembrane	7.88	OTHER	0	Topology=o	Not Found	COG0707	M	Cell wall/membrane/envelope biogenesis	PRK00726	murG	undecaprenyldiphospho-muramoylpentapeptide beta-N- acetylglucosaminyltransferase; Provisional
761	Acaty_c2512	AIA56356.1	Cell division protein FtsA	1	0	424	45239	ND (ND)	ND (ND)	Cytoplasmic	9.97	OTHER	0	Topology=o	Not Found	COG0849	D	Cell cycle control, cell division, chromosome partitioning	COG0849	FtsA	Cell division ATPase FtsA [Cell cycle control, cell division, chromosome partitioning]; Cell division ATPase FtsA [Cell division and chromosome partitioning].
762	Acaty_c2513	AIA56357.1	Cell division protein FtsZ	0	1	386	40414.6	ND (ND)	ND (ND)	Unknown	6.29	OTHER	0	Topology=o	Not Found	COG0206	D	Cell cycle control, cell division, chromosome partitioning	PRK09330	PRK09330	cell division protein FtsZ; Validated
763	Acaty_c2521	AIA56365.1	ATP-dependent Clp protease ATP-binding subunit ClpA	1	0	750	83404.6	ND (ND)	ND (ND)	Cytoplasmic	9.97	OTHER	0	Topology=o	Not Found	COG0542	O	Posttranslational modification, protein turnover, chaperones	cl37148	ClpA superfamily	ATP-dependent Clp protease ATP-binding subunit clpA; [Protein fate, Degradation of proteins, peptides, and glycopeptides]
764	Acaty_c2549	AIA56393.1	Outer membrane protein A precursor	0	1	410	43927.5	ND (ND)	ND (ND)	OuterMembrane	10	SP(Sec/SPI)	0	Topology=o	CS pos: 23-24. AFA-RE. Pr: 0.9696	COG2885	M	Cell wall/membrane/envelope biogenesis	cd07185| cl24718	OmpA_C-like| DUF4892 superfamily	Peptidoglycan binding domains similar to the C-terminal domain of outer-membrane protein OmpA; OmpA-like domains (named after the C-terminal domain of Escherichia coli OmpA protein) have been shown to non-covalently associate with peptidoglycan, a network of glycan chains composed of disaccharides, which are crosslinked via short peptide bridges. Well-studied members of this family include the Es…
765	Acaty_c2559	AIA56403.1	hypothetical protein	1	0	239	26562.3	ND (ND)	ND (ND)	Cytoplasmic	9.97	OTHER	0	Topology=o	Not Found	COG1611	R	General function prediction only	COG1611	YgdH	Predicted Rossmann fold nucleotide-binding protein [General function prediction only]; Predicted Rossmann fold nucleotide-binding protein [General function prediction only].
766	Acaty_c2562	AIA56406.1	GTP-binding protein EngB	0	1	247	26790.4	ND (ND)	ND (ND)	Unknown	2	OTHER	0	Topology=o	Not Found	COG0218	D	Cell cycle control, cell division, chromosome partitioning	TIGR03598	GTPase_YsxC	ribosome biogenesis GTP-binding protein YsxC/EngB; Members of this protein family are a GTPase associated with ribosome biogenesis, typified by YsxC from Bacillus subutilis. The family is widely but not universally distributed among bacteria. Members commonly are called EngB based on homology to EngA, one of several other GTPases of ribosome biogenesis. Cutoffs as set find essentially all bacteri…
767	Acaty_c2565	AIA56409.1	major facilitator superfamily MFS_1	1	1	407	42702.2	ND (ND)	ND (ND)	CytoplasmicMembrane	10	OTHER	8	Topology=i38-60o80-102i135-157o167-189i221-243o253-275i296-318o373-392i	Not Found	COG2814	G	Carbohydrate transport and metabolism	cl28910	MFS superfamily	Major Facilitator Superfamily; The Major Facilitator Superfamily (MFS) is a large and diverse group of secondary transporters that includes uniporters, symporters, and antiporters. MFS proteins facilitate the transport across cytoplasmic or internal membranes of a variety of substrates including ions, sugar phosphates, drugs, neurotransmitters, nucleosides, amino acids, and peptides. They do so u…
768	Acaty_c2595	AIA56439.1	Type II/IV secretion system secretin RcpA/CpaC	1	0	502	53489.5	ND (ND)	ND (ND)	Unknown	4.94	SP(Sec/SPI)	0	Topology=o	CS pos: 22-23. AQA-AE. Pr: 0.9907	COG4964	UW	Intracellular trafficking, secretion, and vesicular transport, Extracellular structures	cl34850	CpaC superfamily	Flp pilus assembly protein, secretin CpaC [Intracellular trafficking, secretion, and vesicular transport, Extracellular structures]; Flp pilus assembly protein, secretin CpaC [Intracellular trafficking and secretion].
769	Acaty_c2605	AIA56449.1	hypothetical protein	0	1	224	24835.4	ND (ND)	ND (ND)	Periplasmic	9.83	OTHER	0	Topology=o	Not Found	NOT in COG	NOT in COG	NOT in COG	Not Found	Not Found	Not Found
770	Acaty_c2619	AIA56462.1	nitrogen-fixing NifU domain protein	1	1	130	14282.4	ND (ND)	ND (ND)	Cytoplasmic	8.96	OTHER	0	Topology=o	Not Found	COG0694	O	Posttranslational modification, protein turnover, chaperones	pfam01106	NifU	NifU-like domain; This is an alignment of the carboxy-terminal domain. This is the only common region between the NifU protein from nitrogen-fixing bacteria and rhodobacterial species. The biochemical function of NifU is unknown.
771	Acaty_c2620	AIA56463.1	Ribosomal protein S12p methylthiotransferase	0	1	454	49302.4	ND (ND)	ND (ND)	Cytoplasmic	9.97	OTHER	0	Topology=o	Not Found	COG0621	J	Translation, ribosomal structure and biogenesis	PRK14862	rimO	30S ribosomal protein S12 methylthiotransferase RimO; 30S ribosomal protein S12 methylthiotransferase RimO.
772	Acaty_c2625	AIA56468.1	TsaD/Kae1/Qri7 protein, required for threonylcarbamoyladenosine t(6)A37 formation in tRNA	0	1	336	35857.4	ND (ND)	ND (ND)	Extracellular	9.45	OTHER	2	Topology=i75-97o112-134i	Not Found	COG0533	J	Translation, ribosomal structure and biogenesis	PRK09604	PRK09604	tRNA (adenosine(37)-N6)-threonylcarbamoyltransferase complex transferase subunit TsaD; tRNA (adenosine(37)-N6)-threonylcarbamoyltransferase complex transferase subunit TsaD.
773	Acaty_c2632	AIA56470.1	Glutathione peroxidase	1	1	165	18324.1	ND (ND)	ND (ND)	Cytoplasmic	9.26	OTHER	0	Topology=o	Not Found	COG0386	VI	Defense mechanisms, Lipid transport and metabolism	cd00340	GSH_Peroxidase	Glutathione (GSH) peroxidase family; tetrameric selenoenzymes that catalyze the reduction of a variety of hydroperoxides including lipid peroxidases, using GSH as a specific electron donor substrate. GSH peroxidase contains one selenocysteine residue per subunit, which is involved in catalysis. Different isoenzymes are known in mammals,which are involved in protection against reactive oxygen spec…
774	Acaty_c2633	AIA56471.1	Tyrosyl-tRNA synthetase	1	0	411	46008.4	ND (ND)	ND (ND)	Cytoplasmic	9.97	OTHER	0	Topology=o	Not Found	COG0162	J	Translation, ribosomal structure and biogenesis	PRK05912	PRK05912	tyrosyl-tRNA synthetase; Validated
775	Acaty_c2646	AIA56484.1	Crossover junction endodeoxyribonuclease RuvC	1	0	166	17408.1	ND (ND)	ND (ND)	Cytoplasmic	9.26	OTHER	0	Topology=o	Not Found	COG0817	L	Replication, recombination and repair	PRK00039	ruvC	Holliday junction resolvase; Reviewed
776	Acaty_c2660	AIA56498.1	Porphobilinogen synthase	1	0	335	36799.1	ND (ND)	ND (ND)	Cytoplasmic	9.97	OTHER	0	Topology=o	Not Found	COG0113	H	Coenzyme transport and metabolism	PRK09283	PRK09283	porphobilinogen synthase; porphobilinogen synthase.
777	Acaty_c2673	AIA56511.1	LSU m3Psi1915 methyltransferase RlmH	0	1	157	17760.4	ND (ND)	ND (ND)	Unknown	2	OTHER	0	Topology=o	Not Found	COG1576	J	Translation, ribosomal structure and biogenesis	PRK00103	PRK00103	rRNA large subunit methyltransferase; Provisional
778	Acaty_c2680	AIA56518.1	GTPase and tRNA-U34 5-formylation enzyme TrmE	0	1	449	48086.7	ND (ND)	ND (ND)	Cytoplasmic	9.97	OTHER	0	Topology=o	Not Found	COG0486	J	Translation, ribosomal structure and biogenesis	PRK05291	trmE	tRNA uridine-5-carboxymethylaminomethyl(34) synthesis GTPase MnmE; tRNA uridine-5-carboxymethylaminomethyl(34) synthesis GTPase MnmE.
779	Acaty_c2723	AIA56561.1	Biotin carboxylase of acetyl-CoA carboxylase	1	0	448	48779.9	ND (ND)	ND (ND)	Cytoplasmic	9.97	OTHER	0	Topology=o	Not Found	COG0439	I	Lipid transport and metabolism	PRK08591	PRK08591	acetyl-CoA carboxylase biotin carboxylase subunit; Validated
780	Acaty_c2729	AIA56566.1	Mobile element protein	1	0	281	31887.8	ND (ND)	ND (ND)	Unknown	2	OTHER	0	Topology=o	Not Found	COG2801	X	Mobilome: prophages, transposons	cl41329	transpos_IS481 superfamily	IS481 family transposase; IS481 family transposase. null.
781	Acaty_m0013	AIA56586.1	DNA gyrase subunit A, N-terminal	1	0	390	43629.8	ND (ND)	ND (ND)	Cytoplasmic	9.97	OTHER	0	Topology=o	Not Found	COG0188	L	Replication, recombination and repair	cl35335	PRK05560 superfamily	DNA gyrase subunit A; Validated
782	Acaty_m0018	AIA56591.1	Mobile element protein	0	1	282	32332.4	ND (ND)	ND (ND)	Cytoplasmic	8.96	OTHER	0	Topology=o	Not Found	COG3039	X	Mobilome: prophages, transposons	NF033581	transpos_IS5_4	IS5 family transposase; IS5 family transposase.
783	Acaty_m0040	AIA56613.1	ISPsy2, transposase	0	1	318	36306.9	ND (ND)	ND (ND)	Cytoplasmic	8.96	OTHER	0	Topology=o	Not Found	COG3039	X	Mobilome: prophages, transposons	NF033581	transpos_IS5_4	IS5 family transposase; IS5 family transposase.
784	Acaty_m0044	AIA56617.1	Glutamine synthetase type I	1	1	471	51741.6	ND (ND)	ND (ND)	Cytoplasmic	9.97	OTHER	0	Topology=o	Not Found	COG0174	E	Amino acid transport and metabolism	cl32375	glnA superfamily	glutamate--ammonia ligase; glutamate--ammonia ligase.
785	Acaty_m0072	AIA56645.1	hypothetical protein	0	1	40	4392.9	ND (ND)	ND (ND)	Unknown	2	OTHER	0	Topology=o	Not Found	NOT in COG	NOT in COG	NOT in COG	Not Found	Not Found	Not Found
786	Acaty_m0073	AIA56646.1	hypothetical protein	1	1	235	26193	ND (ND)	ND (ND)	Unknown	2.5	SP(Sec/SPI)	1	Topology=i26-48o	CS pos: 40-41. AHA-AT. Pr: 0.6973	NOT in COG	NOT in COG	NOT in COG	Not Found	Not Found	Not Found
787	Acaty_m0127	AIA56700.1	ISPsy2, transposase	0	1	153	17286	ND (ND)	ND (ND)	Unknown	2	OTHER	0	Topology=o	Not Found	COG3039	X	Mobilome: prophages, transposons	cl41333	transpos_IS5_4 superfamily	IS5 family transposase; IS5 family transposase.
788	Acaty_m0129	AIA56702.1	ATP-dependent DNA helicase RecG	1	1	753	83190.3	ND (ND)	ND (ND)	Cytoplasmic	9.97	OTHER	0	Topology=o	Not Found	COG1200	L	Replication, recombination and repair	cl34177	RecG superfamily	RecG-like helicase [Replication, recombination and repair]; RecG-like helicase [DNA replication, recombination, and repair / Transcription].
789	Acaty_m0130	AIA56703.1	hypothetical protein	1	1	414	45062.2	ND (ND)	ND (ND)	Unknown	2	OTHER	0	Topology=o	Not Found	NOT in COG	NOT in COG	NOT in COG	Not Found	Not Found	Not Found
790	Acaty_m0137	AIA56710.1	hypothetical protein	1	1	120	13309.8	ND (ND)	ND (ND)	Unknown	2	OTHER	1	Topology=i96-118o	Not Found	NOT in COG	NOT in COG	NOT in COG	Not Found	Not Found	Not Found
791	Acaty_m0149	AIA56722.1	hypothetical protein	1	1	42	4322.01	ND (ND)	ND (ND)	Unknown	2	OTHER	0	Topology=o	Not Found	NOT in COG	NOT in COG	NOT in COG	Not Found	Not Found	Not Found
792	Acaty_m0159	AIA56732.1	hypothetical protein	1	0	138	15704.2	ND (ND)	ND (ND)	Cytoplasmic	8.96	OTHER	0	Topology=i	Not Found	NOT in COG	NOT in COG	NOT in COG	Not Found	Not Found	Not Found
793	Acaty_m0182	AIA56755.1	Formyltetrahydrofolate deformylase	1	0	172	19355.1	ND (ND)	ND (ND)	Cytoplasmic	9.97	OTHER	0	Topology=o	Not Found	COG0788	F	Nucleotide transport and metabolism	cl28992	purU superfamily	formyltetrahydrofolate deformylase; Reviewed
794	Acaty_m0185	AIA56758.1	Sarcosine oxidase alpha subunit	1	1	971	107419	ND (ND)	ND (ND)	Cytoplasmic	9.97	OTHER	0	Topology=o	Not Found	COG0404,COG0446	EI	Amino acid transport and metabolismLipid transport and metabolism	cl39066	GCV_T superfamily	Aminomethyltransferase folate-binding domain; This is a family of glycine cleavage T-proteins, part of the glycine cleavage multienzyme complex (GCV) found in bacteria and the mitochondria of eukaryotes. GCV catalyzes the catabolism of glycine in eukaryotes. The T-protein is an aminomethyl transferase.
795	Acaty_m0192	AIA56765.1	transposase, IS204/IS1001/IS1096/IS1165 family protein	0	1	392	43984.5	ND (ND)	ND (ND)	Cytoplasmic	8.96	OTHER	0	Topology=o	Not Found	COG3464	X	Mobilome: prophages, transposons	cl41316	transpos_ISL3 superfamily	ISL3 family transposase; ISL3 family transposase.
796	Acaty_m0202	AIA56775.1	hypothetical protein	0	1	94	10884.4	ND (ND)	ND (ND)	Unknown	2	OTHER	0	Topology=i	Not Found	NOT in COG	NOT in COG	NOT in COG	Not Found	Not Found	Not Found
